# Supplementary material for: iGEM as a human iPS cell-based global epigenetic modulation detection assay provides throughput characterization of chemicals affecting DNA methylation
Source: Sci Rep. 2023 Apr 24;13:6663. doi: 10.1038/s41598-023-33729-4 (PMC10125974; doi:10.1038/s41598-023-33729-4)
Supplement: Supplementary file 1 — Supplementary Tables. [file 41598_2023_33729_MOESM1_ESM.xlsx]

## Sheet: Table S1
Supplementary Table 1. Compound list.
Compound	Cas No.	Source	Major use	PubChem ID	Alias	Cas No._Alias	PubChem ID_Alias
(＋)-cis-Diltiazem hydrochloride	33286-22-5	SCREEN-WELL® Cardiotoxicity Library	Drug	39186		42399-41-7
(±)-Verapamil hydrochloride	152-11-4	SCREEN-WELL® Cardiotoxicity Library	Drug	62969	Verapamil	52-53-9	2520
2-Phenylphenol	90-43-7	SCREEN-WELL® Cardiotoxicity Library	Pesticides	7017
5-Aza-2'-deoxycytidine	2353-33-5	Wako Pure Chemical Industries, Ltd.	Drug	451668		320-67-2
5-Fluorouracil	51-21-8	SCREEN-WELL® Cardiotoxicity Library	Drug	3385
Acebutolol hydrochloride	34381-68-5	SCREEN-WELL® Cardiotoxicity Library	Drug	441307		37517-30-9
Adipic acid	124-04-9	SCREEN-WELL® Cardiotoxicity Library	Industrial material	196
Amiodarone hydrochloride	19774-82-4	SCREEN-WELL® Cardiotoxicity Library	Drug	441325	Amiodarone	1951-25-3	2157
Amitriptyline hydrochloride	549-18-8	SCREEN-WELL® Cardiotoxicity Library	Drug	11065		50-48-6
Amoxicillin	61336-70-7	SCREEN-WELL® Cardiotoxicity Library	Drug	33613		26787-78-0
Amsacrine hydrochloride	54301-15-4	SCREEN-WELL® Cardiotoxicity Library	Drug	148673		51264-14-3
Arsenic trioxide	1327-53-3	SCREEN-WELL® Cardiotoxicity Library	Drug	518605		7440-38-2
Ascorbic acid	50-81-7	SCREEN-WELL® Cardiotoxicity Library	Nutrient	54670067
Aspartame	22839-47-0	SCREEN-WELL® Cardiotoxicity Library	Artificial sweetener	134601
Astemizole	68844-77-9	SCREEN-WELL® Cardiotoxicity Library	Drug	2247
Atenolol	29122-68-7	SCREEN-WELL® Cardiotoxicity Library	Drug	2249
BaP	50-32-8	Wako Pure Chemical Industries, Ltd.	Industry	2336
BcF	205-12-9	Wako Pure Chemical Industries, Ltd.	Industry	9150
Benzoic acid	65-85-0	SCREEN-WELL® Cardiotoxicity Library	Food addicives	243
Bepridil・HCl・H2O	74764-40-2	SCREEN-WELL® Cardiotoxicity Library	Drug	2351		64706-54-3
BeSO4	7787-56-6	Wako Pure Chemical Industries, Ltd.	Industry	62672		13510-49-1, 7440-41-7
Biotin	58-85-5	SCREEN-WELL® Cardiotoxicity Library	Nutrient	171548
Bisphenol A	80-05-7	Wako Pure Chemical Industries, Ltd.	Industrial material	6623
Bortezomib	179324-69-7	SCREEN-WELL® Cardiotoxicity Library	Drug	387447
Bupivacaine hydrochloride	73360-54-0	SCREEN-WELL® Cardiotoxicity Library	Drug	64737		38396-39-3
Busulfan	55-98-1	SCREEN-WELL® Cardiotoxicity Library	Drug	2478
Camptothecin	7689-03-4	SCREEN-WELL® Cardiotoxicity Library	Natural compound	24360
Carbamazepine	298-46-4	SCREEN-WELL® Cardiotoxicity Library	Drug	2554
Chloroquine diphosphate	50-63-5	SCREEN-WELL® Cardiotoxicity Library	Drug	64927		58175-86-3, 54-05-7
Chlorpromazine hydrochloride	69-09-0	SCREEN-WELL® Cardiotoxicity Library	Drug	6240	Chlorpromazine	34468-21-8, 50-53-3	2726
Cinobufotalin	1108-68-5	SCREEN-WELL® Cardiotoxicity Library	Natural compound	259776		1108-68-5
Cisapride	260779-88-2	SCREEN-WELL® Cardiotoxicity Library	Drug	2769		81098-60-4
Cisplatin	15663-27-1	SCREEN-WELL® Cardiotoxicity Library	Drug	2767		14283-03-5, 15663-27-1
Citric acid	77-92-9	SCREEN-WELL® Cardiotoxicity Library	Nutrient	311
Clomipramine hydrochloride	17321-77-6	SCREEN-WELL® Cardiotoxicity Library	Drug	68539	Clomipramine	303-49-1	2801
Clozapine	5786-21-0	SCREEN-WELL® Cardiotoxicity Library	Drug	2818
Cyclophosphamide monohydrate	6055-19-2	SCREEN-WELL® Cardiotoxicity Library	Drug	22420		50-18-0
Cytarabine	147-94-4	SCREEN-WELL® Cardiotoxicity Library	Drug	6253
Daunorubicin hydrochloride	23541-50-6	SCREEN-WELL® Cardiotoxicity Library	Drug	62770	Daunorubicin	20830-81-3	30323
Diclofenac sodium salt	15307-79-6	SCREEN-WELL® Cardiotoxicity Library	Drug	5018304		15307-86-5
Digitoxin	71-63-6	SCREEN-WELL® Cardiotoxicity Library	Drug	441207
Digoxin	20830-75-5	SCREEN-WELL® Cardiotoxicity Library	Drug	2724385
Dimethoate	60-51-5	SCREEN-WELL® Cardiotoxicity Library	Pesticides	3082
Diphenhydramine hydrochloride	147-24-0	SCREEN-WELL® Cardiotoxicity Library	Drug	8980	Diphenhydramine	58-73-1	3100
Disopyramide	3737-09-5	SCREEN-WELL® Cardiotoxicity Library	Drug	3114
Doxepin hydrochloride	1229-29-4	SCREEN-WELL® Cardiotoxicity Library	Drug	6419921		1668-19-5
Doxorubicin hydrochloride	25316-40-9	SCREEN-WELL® Cardiotoxicity Library	Drug	443939		23214-92-8
Droperidol	548-73-2	SCREEN-WELL® Cardiotoxicity Library	Drug	3168
Erythromycin	114-07-8	SCREEN-WELL® Cardiotoxicity Library	Natural compound	12560
Estradiol	50-28-2	SCREEN-WELL® Cardiotoxicity Library	Natural compound	5757
Etoposide	33419-42-0	SCREEN-WELL® Cardiotoxicity Library	Drug	5284558
Felbamate	25451-15-4	SCREEN-WELL® Cardiotoxicity Library	Drug	3331
Flecainide acetate	54143-56-5	SCREEN-WELL® Cardiotoxicity Library	Drug	41022	Flecainide	54143-55-4	3356
Gemcitabine	122111-03-9	SCREEN-WELL® Cardiotoxicity Library	Drug	60749		95058-81-4
Glucono σ-lactone	90-80-2	SCREEN-WELL® Cardiotoxicity Library	Natural compound	7027
Halofantrine hydrochloride	36167-63-2	SCREEN-WELL® Cardiotoxicity Library	Drug	37392		69756-53-2
Haloperidol	52-86-8	SCREEN-WELL® Cardiotoxicity Library	Drug	3559
Hexylresorcinol	136-77-6	SCREEN-WELL® Cardiotoxicity Library	Multiple	3610
Hydralazine hydrochloride	304-20-1	SCREEN-WELL® Cardiotoxicity Library	Drug	9351		86-54-4
Hydroxyzine dihydrochloride	2192-20-3	SCREEN-WELL® Cardiotoxicity Library	Drug	3658	Hydroxyzine hydrochloride	68-88-2	71612
Ibuprofen	15687-27-1	SCREEN-WELL® Cardiotoxicity Library	Drug	3672
Idarubicin hydrochloride	57852-57-0	SCREEN-WELL® Cardiotoxicity Library	Drug	636362		58957-92-9
Ifosfamide	3778-73-2	SCREEN-WELL® Cardiotoxicity Library	Drug	3690
Imatinib mesylate	220127-57-1	SCREEN-WELL® Cardiotoxicity Library	Drug	123596		152459-95-5
Imipramine hydrochloride	113-52-0	SCREEN-WELL® Cardiotoxicity Library	Drug	8228	Imipramine	50-49-7	3696
Indinavir	157810-81-6	SCREEN-WELL® Cardiotoxicity Library	Drug	5462355		150378-17-9
Indomethacin	53-86-1	SCREEN-WELL® Cardiotoxicity Library	Drug	3715
Isoproterenol hydrochloride	51-30-9	SCREEN-WELL® Cardiotoxicity Library	Drug	5807	Isoproterenol	7683-59-2	3779
Ketoconazole	65277-42-1	SCREEN-WELL® Cardiotoxicity Library	Drug	456201		142128-57-2
Lapatinib ditosylate	388082-77-7	SCREEN-WELL® Cardiotoxicity Library	Drug	208908		231277-92-2
Leucine	61-90-5	SCREEN-WELL® Cardiotoxicity Library	Essential amino acid	439524
Levofloxacin hydrochloride	100986-85-4	SCREEN-WELL® Cardiotoxicity Library	Drug	149096
Lidocaine	137-58-6	SCREEN-WELL® Cardiotoxicity Library	Drug	3676
Lisinopril dihydrate	83915-83-7	SCREEN-WELL® Cardiotoxicity Library	Drug	5362118		76547-98-3
Lithium citrate hydrate	313222-91-2	SCREEN-WELL® Cardiotoxicity Library	Drug	17749107		313222-91-2
Maltol	118-71-8	SCREEN-WELL® Cardiotoxicity Library	Natural compound	8369
Mefloquine hydrochloride	51773-92-3	SCREEN-WELL® Cardiotoxicity Library	Drug	65329		51742-87-1
Meloxicam	71125-38-7	SCREEN-WELL® Cardiotoxicity Library	Drug	54677470
Melphalan	148-82-3	SCREEN-WELL® Cardiotoxicity Library	Drug	460612
Methotrexate hydrate	133073-73-1	SCREEN-WELL® Cardiotoxicity Library	Drug	126941		59-05-2
Methylparaben	99-76-3	SCREEN-WELL® Cardiotoxicity Library	Cosmetics	7456
Mexiletine hydrochloride	5370-01-4	SCREEN-WELL® Cardiotoxicity Library	Drug	21467		31828-71-4
Milnacipran	101152-94-7	SCREEN-WELL® Cardiotoxicity Library	Drug	163701		92623-85-3
Mitoxantrone dihydrochloride	70476-82-3	SCREEN-WELL® Cardiotoxicity Library	Drug	51082		65271-80-9
Natamycin	7681-93-8	SCREEN-WELL® Cardiotoxicity Library	Drug	5284447		7681-93-8
Nicardipine hydrochloride	54527-84-3	SCREEN-WELL® Cardiotoxicity Library	Drug	41114	Nicardipine	55985-32-5	4474
Nilotinib	641571-10-0	SCREEN-WELL® Cardiotoxicity Library	Drug	644241
Orphenadrine citrate	4682-36-4	SCREEN-WELL® Cardiotoxicity Library	Drug	83823		83-98-7
Paclitaxel	33069-62-4	SCREEN-WELL® Cardiotoxicity Library	Natural compound	36314
Paliperidone	144598-75-4	SCREEN-WELL® Cardiotoxicity Library	Drug	9802545
Pentamidine isethionate	140-64-7	SCREEN-WELL® Cardiotoxicity Library	Drug	8813		100-33-4
Pentostatin	53910-25-1	SCREEN-WELL® Cardiotoxicity Library	Drug	439693
Pimozide	2062-78-4	SCREEN-WELL® Cardiotoxicity Library	Drug	16362
Pindolol	13523-86-9	SCREEN-WELL® Cardiotoxicity Library	Drug	4828
Pioglitazone hydrochloride	112529-15-4	SCREEN-WELL® Cardiotoxicity Library	Drug	60560		111025-46-8
Prednisone	53-03-2	SCREEN-WELL® Cardiotoxicity Library	Drug	5865
Probucol	23288-49-5	SCREEN-WELL® Cardiotoxicity Library	Drug	4912
Procainamide hydrochloride	614-39-1	SCREEN-WELL® Cardiotoxicity Library	Drug	66068	Procainamide	51-06-9	4913
Propranolol hydrochloride	318-98-9	SCREEN-WELL® Cardiotoxicity Library	Drug	62882		525-66-6
Propyl gallate	121-79-9	SCREEN-WELL® Cardiotoxicity Library	Food addicives	4947
Quinidine hydrochloride hydrate	6151-40-2	SCREEN-WELL® Cardiotoxicity Library	Natural compound	5953		56-54-2
Quinine hydrochloride dihydrate	6119-47-7	SCREEN-WELL® Cardiotoxicity Library	Natural compound	2723885	Quinine	130-95-0	8549
Raloxifene hydrochloride	82640-04-8	SCREEN-WELL® Cardiotoxicity Library	Drug	54900	Raloxifene	84449-90-1	5035
Ranitidine hydrochloride	66357-59-3	SCREEN-WELL® Cardiotoxicity Library	Drug	3001055		66357-35-5
Rifampicin	13292-46-1	SCREEN-WELL® Cardiotoxicity Library	Drug	5458213
Risperidone	106266-06-2	SCREEN-WELL® Cardiotoxicity Library	Drug	5073
Ritonavir	155213-67-5	SCREEN-WELL® Cardiotoxicity Library	Drug	392622
Rizatriptan benzoate	145202-66-0	SCREEN-WELL® Cardiotoxicity Library	Drug	5078		144034-80-0
Rofecoxib	162011-90-7	SCREEN-WELL® Cardiotoxicity Library	Drug	5090
Rosiglitazone	122320-73-4	SCREEN-WELL® Cardiotoxicity Library	Drug	77999
Salmeterol	94749-08-3	SCREEN-WELL® Cardiotoxicity Library	Drug	5152
Sibutramine	125494-59-9	SCREEN-WELL® Cardiotoxicity Library	Drug	64764
Sildenafil citrate	171599-83-0	SCREEN-WELL® Cardiotoxicity Library	Drug	62853		139755-83-2
Sodium stibogluconate	16037-91-5	SCREEN-WELL® Cardiotoxicity Library	Drug	254789910		219717-42-7
Sorafenib tosylate	475207-59-1	SCREEN-WELL® Cardiotoxicity Library	Drug	406563		284461-73-0
Sorbitol	50-70-4	SCREEN-WELL® Cardiotoxicity Library	Natural compound	5780	L-Sorbitol		82170
Sotalol hydrochloride	959-24-0	SCREEN-WELL® Cardiotoxicity Library	Drug	66245	Sotalol	3930-20-9	5253
Sparfloxacin	110871-86-8	SCREEN-WELL® Cardiotoxicity Library	Drug	60464
Staurosporine	62996-74-1	SCREEN-WELL® Cardiotoxicity Library	Natural compound	44259
Sucrose	57-50-1	SCREEN-WELL® Cardiotoxicity Library	Natural compound	5988
Tacrolimus	109581-93-3	SCREEN-WELL® Cardiotoxicity Library	Natural compound	445643
Tamoxifen citrate	54965-24-1	SCREEN-WELL® Cardiotoxicity Library	Drug	2733525	Tamoxifen	10540-29-1	2733526
Tartaric acid	87-69-4	SCREEN-WELL® Cardiotoxicity Library	Natural compound	444305	DL-Tartaric acid		875
Terfenadine	50679-08-8	SCREEN-WELL® Cardiotoxicity Library	Drug	5405
tert-Butylhydro-quinone	1948-33-0	SCREEN-WELL® Cardiotoxicity Library	Food addicives	16043
Thalidomide	50-35-1	SCREEN-WELL® Cardiotoxicity Library	Drug	5426
Theophylline	58-55-9	SCREEN-WELL® Cardiotoxicity Library	Natural compound	2153
Thiabendazole	130-61-0	SCREEN-WELL® Cardiotoxicity Library	Drug	5430		50-52-2
Thioridazine hydrochloride	148-79-8	SCREEN-WELL® Cardiotoxicity Library	Pesticides	66062	Thioridazine		5452
Tizanidine hydrochloride	64461-82-1	SCREEN-WELL® Cardiotoxicity Library	Drug	5487		51322-75-9
Trichostatin A	58880-19-6	Wako Pure Chemical Industries, Ltd.	Natural compound	444732
Vincristine sulfate	2068-78-2	SCREEN-WELL® Cardiotoxicity Library	Natural compound	5978		57-22-7
Vinorelbine	71486-22-1	SCREEN-WELL® Cardiotoxicity Library	Drug	16051941
Xylitol	87-99-0	SCREEN-WELL® Cardiotoxicity Library	Natural compound	6912
Zidovudine	30516-87-1	SCREEN-WELL® Cardiotoxicity Library	Drug	35370

## Sheet: Table S2
Supplementary Table 2. Results of screening of 135 compounds.
Compound	Cas No.	Concnetration（M）	Nuclei count	Foci intensity	Foci area	Foci count	Category
(＋)-cis-Diltiazem hydrochloride	33286-22-5	10-6	1.10259	0.97215	0.976088	0.985837	A
(±)-Verapamil hydrochloride	152-11-4	10-6	1.19167	0.990416	0.978413	0.938016	A
2-Phenylphenol	90-43-7	10-6	1.06746	0.884586	0.892659	0.943987	A
5-Aza-2'-deoxycytidine	2353-33-5	10-7	0.767603	0.563902	0.563127	0.634177	A
5-Fluorouracil	51-21-8	10-6	0.804222	1.00277	1.00807	1.07814	C
Acebutolol・HCl	34381-68-5	10-6	0.936295	0.843499	0.869505	0.979627	C
Adipic acid	124-04-9	10-6	0.946003	1.09799	1.101	1.00921	B
Amiodarone・HCl	19774-82-4	10-6	0.901073	0.920794	0.941754	1.02695	C
Amitriptyline・HCl	549-18-8	10-6	1.01734	1.28445	1.28704	1.11379	B
Amoxicillin	61336-70-7	10-6	0.951877	0.969165	0.975403	1.04111	C
Amsacrine hydrochloride	54301-15-4	10-9	0.825941	0.981743	0.987297	1.06837	C
Arsenic trioxide	1327-53-3	10-6	0.846499	0.940281	0.957081	0.985667	C
Ascorbic acid	50-81-7	10-6	0.890222	1.05433	1.06277	1.06844	C
Aspartame	22839-47-0	10-6	1.06741	1.05087	1.04762	0.975737	A
Astemizole	68844-77-9	10-6	1.00844	0.952335	0.954935	1.00192	A
Atenolol	29122-68-7	10-6	0.916147	0.940598	0.956755	1.00252	C
BaP	50-32-8	10-6	0.88752	0.953248	0.972559	1.05589	C
BcF	205-12-9	10-6	0.937083	0.983012	0.980746	0.980226	B
Benzoic acid	65-85-0	10-6	0.791131	1.07557	1.08653	1.01427	B
Bepridil・HCl・H2O	74764-40-2	10-6	1.28871	0.928865	0.913073	0.898673	A
BeSO4	7787-56-6	10-6	0.918539	1.03687	1.05516	1.08303	C
Biotin	58-85-5	10-6	1.0788	1.22612	1.23268	1.16159	B
Bisphenol A	80-05-7	3x10-8	0.913544	0.887072	0.894814	0.95028	C
Bortezomib	179324-69-7	10-10	1.16104	1.37305	1.35051	1.17847	B
Bupivacaine・HCl	73360-54-0	10-6	0.980478	0.866459	0.872574	0.927583	A
Busulfan	55-98-1	10-6	1.05056	0.955134	0.957231	0.98156	A
Camptothecin	7689-03-4	10-10	1.0883	1.21269	1.20786	1.12646	B
Carbamazepine	298-46-4	10-6	0.983186	1.00846	1.02151	1.05544	C
Chloroquine diphosphate	50-63-5	10-6	0.934918	0.9166	0.936934	1.00261	C
Chlorpromazine・HCl	69-09-0	10-6	0.778519	1.16954	1.20214	1.16263	B
Cinobufotalin	1108-68-5	10-8	0.91623	0.991794	0.997233	1.07302	C
Cisapride	260779-88-2	10-6	1.0396	1.02279	1.02001	0.983801	A
Cisplatin	15663-27-1	10-6	0.776815	1.15721	1.17202	1.07642	B
Citric acid	77-92-9	10-6	1.18733	0.995648	0.991211	0.96145	A
Clomipramine・HCl	17321-77-6	10-6	0.763775	1.13822	1.15452	1.07282	B
Clozapine	5786-21-0	10-6	0.89542	0.858172	0.881619	0.96953	C
Cyclophosphamide monohydrate	6055-19-2	10-6	0.959851	1.01293	1.01338	0.947455	B
Cytarabine	147-94-4	10-8	1.10456	1.26487	1.24991	1.05734	B
Daunorubicin・HCl	23541-50-6	10-9	1.00758	1.28653	1.26974	1.10192	B
Diclofenac sodium salt	15307-79-6	10-6	0.973879	0.911752	0.921186	0.945627	A
Digitoxin	71-63-6	10-8	0.921994	0.943303	0.933379	0.975702	C
Digoxin	20830-75-5	10-8	1.2126	1.08194	1.07712	1.04918	A
Dimethoate	60-51-5	10-6	0.885544	0.99887	0.998482	0.980661	B
Diphenhydramine・HCl	147-24-0	10-6	1.35348	0.920542	0.910571	0.907057	A
Disopyramide	3737-09-5	10-6	1.39312	0.963044	0.946304	0.894118	A
Doxepin・HCl	1229-29-4	10-6	1.06512	0.941736	0.945117	0.977664	A
Doxorubicin・HCl	25316-40-9	10-9	0.997655	1.10016	1.08436	1.16196	C
Droperidol	548-73-2	10-6	0.937237	0.929434	0.952413	1.00694	C
Erythromycin	114-07-8	10-6	1.01641	0.976217	0.983228	1.0231	C
Estradiol	50-28-2	10-6	1.00415	1.00147	1.012	1.01776	C
Etoposide	33419-42-0	10-9	0.901363	1.3706	1.34557	1.3378	B
Felbamate	25451-15-4	10-6	1.0931	0.918547	0.919638	0.948907	A
Flecainide acetate	54143-56-5	10-6	0.974674	0.979618	0.979973	1.00392	C
Gemcitabine	122111-03-9	10-6	0.954839	0.987627	0.997843	0.96596	B
Glucono σ-lactone	90-80-2	10-6	0.975456	0.993129	0.99479	0.991793	B
Halofantrine・HCl	36167-63-2	10-6	0.966299	0.930544	0.948527	1.02082	C
Haloperidol	52-86-8	10-6	0.954269	1.00804	1.02731	1.06761	C
Hexylresorcinol	136-77-6	10-6	0.881453	0.985366	0.998292	1.01434	C
Hydralazine・HCl	304-20-1	10-6	0.814973	1.29686	1.33063	1.2049	B
Hydroxyzine dihydrochloride	2192-20-3	10-6	1.3219	1.02308	1.00011	0.935837	A
Ibuprofen	15687-27-1	10-6	1.14605	0.904954	0.904366	0.943732	A
Idarubicin・HCl	57852-57-0	10-9	0.835526	1.10017	1.09227	1.1256	C
Ifosfamide	3778-73-2	10-6	0.942021	1.20928	1.21857	1.15379	B
Imatinib mesylate	220127-57-1	10-6	1.02524	0.938981	0.940378	0.94395	A
Imipramine・HCl	113-52-0	10-6	0.980722	1.20965	1.24364	1.19995	B
Indinavir	157810-81-6	10-6	1.15028	0.84684	0.846759	0.936516	A
Indomethacin	53-86-1	10-6	0.945431	0.935856	0.945514	0.988368	C
Isoproterenol hydrochloride	51-30-9	10-9	1.07862	0.933708	0.934875	0.975117	A
Ketoconazole	65277-42-1	10-6	1.30304	1.00648	0.986015	0.948049	A
Lapatinib ditosylate	388082-77-7	10-6	1.14216	0.923202	0.92167	0.938776	A
Leucine	61-90-5	10-6	1.04379	0.85198	0.867874	0.971353	A
Levofloxacin・HCl	100986-85-4	10-6	0.891434	1.0268	1.0275	1.01541	B
Lidocaine	137-58-6	10-6	1.30193	0.978569	0.966111	0.886857	A
Lisinopril・2H2O	83915-83-7	10-6	1.23575	0.850842	0.84321	0.880586	A
Lithium citrate hydrate	313222-91-2	10-6	1.42016	0.935186	0.921477	0.910885	A
Maltol	118-71-8	10-6	1.19237	0.912075	0.897435	0.913064	A
Mefloquine hydrochloride	51773-92-3	10-6	0.970793	1.10433	1.09579	1.02241	B
Meloxicam	71125-38-7	10-6	0.976438	0.970739	0.972343	0.95233	A
Melphalan	148-82-3	10-6	0.963066	0.985968	0.982926	0.95959	B
Methotrexate hydrate	133073-73-1	10-8	1.09254	0.931679	0.935143	1.02711	A
Methylparaben	99-76-3	10-6	0.959319	0.874648	0.887061	1.02077	C
Mexiletine・HCl	5370-01-4	10-6	0.939549	0.99656	1.01243	1.01808	C
Milnacipran	101152-94-7	10-6	0.971038	0.957389	0.958834	0.971312	C
Mitoxantrone・2HCl	70476-82-3	10-9	0.70771	1.18094	1.16077	1.04775	B
Natamycin	7681-93-8	10-6	1.14764	0.999632	0.994243	1.00168	A
Nicardipine・HCl	54527-84-3	10-6	0.933519	1.10733	1.11777	0.99904	B
Nilotinib	641571-10-0	10-6	1.24009	0.85548	0.846001	0.871741	A
Orphenadrine citrate	4682-36-4	10-6	1.4024	0.988661	0.970297	0.904416	A
Paclitaxel	33069-62-4	10-9	0.947894	0.922874	0.918111	0.872308	A
Paliperidone	144598-75-4	10-6	1.19833	0.89178	0.882905	0.87986	A
Pentamidine isethionate	140-64-7	10-6	0.79874	1.08612	1.09653	1.06073	B
Pentostatin	53910-25-1	10-6	1.18593	0.918246	0.915639	0.951603	A
Pimozide	2062-78-4	10-6	1.20408	0.953387	0.949816	0.955971	A
Pindolol	13523-86-9	10-6	1.36558	0.878538	0.876089	0.883095	A
Pioglitazone・HCl	112529-15-4	10-6	0.936223	1.02391	1.03508	1.05814	C
Prednisone	53-03-2	10-6	1.12601	0.872971	0.870418	0.920408	A
Probucol	23288-49-5	10-6	0.786468	1.13777	1.13499	1.02305	B
Procainamide・HCl	614-39-1	10-6	1.30919	0.835375	0.832705	0.853852	A
Propranolol・HCl	318-98-9	10-6	1.34712	0.907558	0.900162	0.913658	A
Propyl gallate	121-79-9	10-6	0.851888	1.2875	1.30652	1.14636	B
Quinidine・HCl・H2O	6151-40-2	10-6	1.31988	0.912841	0.900723	0.921645	A
Quinine・HCl・2H2O	6119-47-7	10-6	1.03452	0.843097	0.847866	0.884292	A
Raloxifene・HCl	82640-04-8	10-6	1.13846	1.06867	1.06531	1.02345	A
Ranitidine・HCl	66357-59-3	10-6	0.917234	1.0131	1.0239	1.06175	C
Rifampicin	13292-46-1	10-6	0.957639	0.995458	1.01103	1.03281	C
Risperidone	106266-06-2	10-6	1.24079	0.895151	0.895367	0.956037	A
Ritonavir	155213-67-5	10-6	0.963292	0.828797	0.845943	0.952309	A
Rizatriptan benzoate	145202-66-0	10-6	0.992764	0.856835	0.870923	0.948388	A
Rofecoxib	162011-90-7	10-6	1.0383	0.905386	0.911994	0.96312	A
Rosiglitazone	122320-73-4	10-6	0.910132	0.877824	0.892343	0.961778	C
Salmeterol	94749-08-3	10-6	0.841486	1.14667	1.15676	1.06802	B
Sibutramine	125494-59-9	10-6	0.978401	1.0213	1.02189	0.978663	B
Sildenafil citrate	171599-83-0	10-6	1.30848	0.924669	0.908293	0.895373	A
Sodium stibogluconate	16037-91-5	10-6	1.01849	1.05438	1.05493	1.01313	B
Sorafenib tosylate	475207-59-1	10-6	1.04739	0.864929	0.864806	0.942274	A
Sorbitol	50-70-4	10-6	1.13934	0.902923	0.900689	0.930685	A
Sotalol・HCl	959-24-0	10-6	0.967097	1.03881	1.0523	1.06662	C
Sparfloxacin	110871-86-8	10-6	0.98691	0.867604	0.873326	0.941412	A
Staurosporine	62996-74-1	10-9	0.89296	1.11117	1.10218	1.03596	B
Sucrose	57-50-1	10-6	1.11807	0.975167	0.970407	1.02179	A
Tacrolimus	109581-93-3	10-6	0.815256	1.15587	1.17721	1.11947	B
Tamoxifen citrate	54965-24-1	10-6	0.880763	1.03777	1.04345	1.01888	B
Tartaric acid	87-69-4	10-6	0.82695	1.05806	1.07178	1.09679	C
Terfenadine	50679-08-8	10-6	0.798749	1.13432	1.14543	1.04729	B
tert-Butylhydro-quinone	1948-33-0	10-6	1.10731	1.066	1.06151	1.03535	A
Thalidomide	50-35-1	10-6	1.18426	0.84901	0.853565	0.946501	A
Theophylline	58-55-9	10-6	0.923177	0.799138	0.826412	0.890742	A
Thiabendazole	130-61-0	10-6	1.2064	1.0244	1.02061	0.934715	A
Thioridazine・HCl	148-79-8	10-6	0.900807	0.766035	0.773567	0.846123	A
Tizanidine・HCl	64461-82-1	10-6	1.38354	0.910045	0.897067	0.903228	A
Trichostatin A	58880-19-6	10-8	0.705582	0.856577	0.84918	0.681748	B
Vincristine sulfate	2068-78-2	10-10	1.13845	0.972447	0.9732	0.892217	A
Vinorelbine	71486-22-1	10-8	1.17263	1.04518	1.04668	1.04206	A
Xylitol	87-99-0	10-6	1.2645	1.01937	1.00754	0.973266	A
Zidovudine	30516-87-1	10-6	0.956283	1.13502	1.15379	1.1872	C

## Sheet: Table S3
Supplementary Table 3. Data on genotoxicity, p, positive; n, negative
Compound	Cas No.		GENE-TOX																																	Activity
			in vitro																													in vivo
			Bacterial assay																		Score 1	Mammmalian cell muatation assay				Score 2	Chromosomal mutations		Score 3	Indicator test	Score 4	Chromosomal mutations	Micronucleus	Transgenic mouse	Score 5
			Frame shift mutations								Base paisr mutations
											G/C				A/T
			TA97		TA98		TA1537		TA1538		TA100		TA1535		TA102		WP2		WP2uvrA			HRPT		TK
	Original	Alias	S9-	S9+	S9-	S9+	S9-	S9+	S9-	S9+	S9-	S9+	S9-	S9+	S9-	S9+	S9-	S9+	S9-	S9+		S9-	S9+	S9-	S9+		Metaphase	Micronucleus
(＋)-cis-Diltiazem hydrochloride	33286-22-5	42399-41-7																			0					0			0		0				0	Inactive
(±)-Verapamil hydrochloride	152-11-4	52-53-9																			0					0			0		0				0	Inactive
2-Phenylphenol	90-43-7				n	n	n	n	n	n	n	n	p	n							1	p	n	p	p	3			0		0				0	Active
5-Aza-2'-deoxycytidine	2353-33-5	320-67-2			p		n				p		p	p	p						5	p		p	p	3	p		1		0				0	Active
5-Fluorouracil	51-21-8				n	n	n	n			n	n	n	n	n		n	n	n		0			p	p	2		p	1		0	p	n		1	Active
Acebutolol・HCl	34381-68-5	37517-30-9			n	n	n	n			n	n	n	n							0					0			0		0				0	Inactive
Adipic acid	124-04-9				n	n	n	n	n	n	n	n	n	n			n	n	n	n	0			n	n	0			0		0				0	Inactive
Amiodarone・HCl	19774-82-4	1951-25-3																			0					0			0		0	p			1	Active
Amitriptyline・HCl	549-18-8	50-48-6			n	n	n	n			n	n	n	n							0					0			0		0				0	Inactive
Amoxicillin	61336-70-7	26787-78-0																			0					0			0		0				0	Inactive
Amsacrine hydrochloride	54301-15-4	51264-14-3			n	n	p	p	n	n	n	n	n	n	p	p					4	p		p		2			0		0		n	n	0	Active
Arsenic trioxide	1327-53-3	7440-38-2																			0			p	p	2			0		0	p	p		2	Active
Ascorbic acid	50-81-7		n	n	n	n	n	n			n	n	n	n	n						0	n				0	p	n	1		0	n			0	Active
Aspartame	22839-47-0		n	p	n	n		n			n	n	n	n							1					0			0		0		n		0	Active
Astemizole	68844-77-9																				0					0			0		0				0	Inactive
Atenolol	29122-68-7				n	n	n	n			n	n	n	n							0					0			0		0				0	Inactive
BaP	50-32-8		n	p	n	p	n	p		p	n	p	p	p					n	n	7	n	p	n	p	2	p	p	2	p	1	p	p		2	Active
BcF	205-12-9																				0					0			0		0				0	Inactive
Benzoic acid	65-85-0		n	n	n	n	n	n			n	n	n	n	n	n					0					0			0		0				0	Inactive
Bepridil・HCl・H2O	74764-40-2	64706-54-3																			0					0			0		0				0	Inactive
BeSO4	7787-56-6	13510-49-1, 7440-41-7			n	n	n	n	n	n	p	n	n	n					n	n	1					0			0		0				0	Active
Biotin	58-85-5				n	n	n	n	n	n	n	n	n	n			n	n			0					0			0		0				0	Inactive
Bisphenol A	80-05-7		n	n	n	n	n	n			n	n	n	n	n	n			n	n	0	n				0	p	p	2		0	p	n		1	Active
Bortezomib	179324-69-7																				0					0			0		0				0	Inactive
Bupivacaine・HCl	18010-40-7	38396-39-3																			0					0			0		0				0	Inactive
Busulfan	55-98-1				n	n		n			n	p					n	p			2			p	p	2			0		0				0	Active
Camptothecin	7689-03-4																				0	p				1		p	1		0		p	n	1	Active
Carbamazepine	298-46-4																				0					0			0		0				0	Inactive
Chloroquine diphosphate	50-63-5	58175-86-3, 54-05-7	n	n	p	p	p	n	n	n	p	p	n	n	n	n				n	5					0			0		0				0	Active
Chlorpromazine・HCl	69-09-0	34468-21-8, 50-53-3			n	n	n	p			n	n	n	n							1	n				0	n		0		0				0	Active
Cinobufotalin	1108-68-5	1108-68-5																			0					0			0		0				0	Inactive
Cisapride	81098-60-4	81098-60-4																			0					0			0		0				0	Inactive
Cisplatin	26035-31-4	14283-03-5, 15663-27-1			p	p	p	n	p	p	p	p	p	p	p	p	p		n	n	12	p				1	p		1	p	1	p	p		2	Active
Citric acid	77-92-9		n	n	n	n					n	n									0					0			0		0				0	Inactive
Clomipramine・HCl	17321-77-6	303-49-1																			0					0			0		0				0	Inactive
Clozapine	5786-21-0				n	n	n	n			n	n	n	n							0					0			0		0				0	Inactive
Cyclophosphamide monohydrate	6055-19-2	50-18-0	n	n	n	p	n	p			p	p	p	p			p	p	p	n	9	n	p	p	p	3	p	p	2	p	1	p	p		2	Active
Cytarabine	147-94-4				n	n	n	n			n	n			n		p	p			2	p	n	p	p	3	p	p	2		0				0	Active
Daunorubicin・HCl	23541-50-6	20830-81-3	n		p	p	p		p		p	p	n		p		p		p		9	p	n			1		p	1	p	1				0	Active
Diclofenac sodium salt	15307-79-6	15307-86-5			n	n	n	n		n	n	n	n	n						n	0					0			0		0				0	Inactive
Digitoxin	71-63-6																				0					0			0		0				0	Inactive
Digoxin	20830-75-5																				0					0			0		0				0	Inactive
Dimethoate	60-51-5		n	n	n	n	n	n			p	p	n	n	n	n					2					0	p		1		0				0	Active
Diphenhydramine・HCl	147-24-0	58-73-1			n	n	n	n			n	n	n	n							0			n	n	0	p		1		0				0	Active
Disopyramide	3737-09-5																				0					0			0		0				0	Inactive
Doxepin・HCl	1229-29-4	1668-19-5			n	n	n	n			n	n	n	n							0					0			0		0				0	Inactive
Doxorubicin・HCl	25316-40-9	23214-92-8	n	n	p	p	n		p		p	p	n	n	p	p	n				7	p	p	p		3	p	p	2		0	p	p		2	Active
Droperidol	548-73-2																				0					0	n		0		0				0	Inactive
Erythromycin	114-07-8				n						n										0					0			0		0				0	Inactive
Estradiol	50-28-2				n	n	n	n			n	n	n	n							0	p				1	p	p	2	n	0		n		0	Active
Etoposide	33419-42-0				n	n	n				n	n			n	n					0	p		p		2	p	p	2		0	p	p		2	Active
Felbamate	25451-15-4																				0					0			0		0				0	Inactive
Flecainide acetate	54143-56-5	54143-55-4																			0					0			0		0				0	Inactive
Gemcitabine	122111-03-9	95058-81-4																			0					0	p		1		0	p	p		2	Active
Glucono σ-lactone	90-80-2																				0					0			0		0				0	Inactive
Halofantrine・HCl	36167-63-2	69756-53-2																			0					0			0		0				0	Inactive
Haloperidol	52-86-8				n	n	n	n	n	n	n	n	n	n							0					0	n		0		0				0	Inactive
Hexylresorcinol	136-77-6				n	n	n	n			n	n	n	n							0			n	p	1	n		0		0				0	Active
Hydralazine・HCl	304-20-1	86-54-4			p	p	p	p			p	p	p	p	p	p					10					0			0	p	1	n			0	Active
Hydroxyzine dihydrochloride	2192-20-3	68-88-2																			0					0			0		0				0	Inactive
Ibuprofen	15687-27-1		n	n	n	n	n	n	n	n	n	n	n	n	n	n					0					0			0		0				0	Inactive
Idarubicin・HCl	57852-57-0	58957-92-9			p				p		p										3	p				1	p		1	p	1				0	Active
Ifosfamide	3778-73-2										p	p		p							3					0			0		0				0	Active
Imatinib mesylate	220127-57-1	152459-95-5																			0					0	p		1		0				0	Active
Imipramine・HCl	113-52-0	50-49-7			n	n	n	n			n	n	n	n							0					0			0		0				0	Inactive
Indinavir	157810-81-6	150378-17-9																			0					0			0		0				0	Inactive
Indomethacin	53-86-1				n	n		n		n	n	p								n	1					0			0		0				0	Active
Isoproterenol hydrochloride	51-30-9	7683-59-2			n	n	n	n			n	n	n	n							0					0	p		1		0				0	Active
Ketoconazole	65277-42-1	142128-57-2																			0					0			0		0				0	Inactive
Lapatinib ditosylate	388082-77-7	231277-92-2																			0					0			0		0				0	Inactive
Leucine	61-90-5																				0					0			0		0				0	Inactive
Levofloxacin・HCl	100986-85-4				n	n	n	n			n	n	n	n					n	n	0	n	n			0			0	n	0	n			0	Inactive
Lidocaine	137-58-6																				0					0			0		0				0	Inactive
Lisinopril・2H2O	83915-83-7	76547-98-3			n	n	n	n	n	n	n	n	n	n			n	n	n	n	0					0			0		0				0	Inactive
Lithium citrate hydrate	919-16-4	313222-91-2																			0					0			0		0				0	Inactive
Maltol	118-71-8		n	n	n						n				n	n					0					0			0		0		p		1	Active
Mefloquine hydrochloride	51773-92-3	51742-87-1																			0					0			0		0				0	Inactive
Meloxicam	71125-38-7																				0					0			0		0				0	Inactive
Melphalan	148-82-3				n	n	n				p	p	p	p				n			4					0			0		0	p			1	Active
Methotrexate hydrate	133073-73-1	59-05-2			n	n	n				n	n			n		p	n			1	n	n	p	p	2		n	0		0	p			1	Active
Methylparaben	99-76-3				n	n	n	n	n	n	n	n	n	n			n	n			0					0			0		0				0	Inactive
Mexiletine・HCl	5370-01-4	31828-71-4																			0					0			0		0				0	Inactive
Milnacipran	101152-94-7	92623-85-3																			0					0			0		0				0	Inactive
Mitoxantrone・2HCl	70476-82-3	65271-80-9	n	n	p	p			p		n	n	n	n							3			p	p	2			0		0				0	Active
Natamycin	7681-93-8	7681-93-8																			0					0			0		0				0	Inactive
Nicardipine・HCl	54527-84-3	55985-32-5																			0					0			0		0				0	Inactive
Nilotinib	641571-10-0																				0					0			0		0				0	Inactive
Orphenadrine citrate	4682-36-4	83-98-7																			0					0			0		0				0	Inactive
Paclitaxel	33069-62-4		n	n	n	n					n	n			n	n					0			p		1	p	p	2		0		p		1	Active
Paliperidone	144598-75-4																				0					0			0		0				0	Inactive
Pentamidine isethionate	140-64-7	100-33-4	n	n	n	n	n	n	n	n	n	n	n	n							0			n	n	0			0		0				0	Inactive
Pentostatin	53910-25-1																				0					0			0		0				0	Inactive
Pimozide	2062-78-4				n	n	n	n			n	n	n	n							0					0			0		0				0	Inactive
Pindolol	13523-86-9				n	n	n	n			n	n	n	n							0					0			0		0				0	Inactive
Pioglitazone・HCl	112529-15-4	111025-46-8																			0					0			0		0				0	Inactive
Prednisone	53-03-2				n	n	n	n	n	n	n	n	n	n							0			n	n	0			0		0				0	Inactive
Probucol	23288-49-5																				0					0			0		0				0	Inactive
Procainamide・HCl	614-39-1	51-06-9																			0	n				0			0	n	0				0	Inactive
Propranolol・HCl	318-98-9	525-66-6			n	n	n	n			n	n	n	n							0					0			0	n	0				0	Inactive
Propyl gallate	121-79-9		n	n	n	n	n	n	n	n	n	n	n	n	n	p	n	n			1					0	p		1		0				0	Active
Quinidine・HCl・H2O	6151-40-2	56-54-2	n	n	n	n	n	n	n	n	n	n	n	n							0			n	n	0			0		0				0	Inactive
Quinine・HCl・2H2O	6119-47-7	130-95-0			n	n					n	n									0					0			0		0				0	Inactive
Raloxifene・HCl	82640-04-8	84449-90-1																			0					0			0		0				0	Inactive
Ranitidine・HCl	66357-59-3	66357-35-5			n	n	n	n	n	n	n	n	n	n					n	n	0					0			0		0				0	Inactive
Rifampicin	13292-46-1																				0					0			0		0				0	Inactive
Risperidone	106266-06-2																				0					0			0		0				0	Inactive
Ritonavir	155213-67-5																				0					0			0		0				0	Inactive
Rizatriptan benzoate	145202-66-0	144034-80-0																			0					0			0		0				0	Inactive
Rofecoxib	162011-90-7																				0					0			0		0				0	Inactive
Rosiglitazone	122320-73-4																				0					0			0		0				0	Inactive
Salmeterol	89365-50-4																				0					0			0		0				0	Inactive
Sibutramine	106650-56-0																				0					0			0		0				0	Inactive
Sildenafil citrate	171599-83-0	139755-83-2																			0					0			0		0				0	Inactive
Sodium stibogluconate	16037-91-5	219717-42-7																			0					0			0		0				0	Inactive
Sorafenib tosylate	475207-59-1	284461-73-0																			0					0			0		0				0	Inactive
Sorbitol	50-70-4		n	n											n	n					0					0	p		1		0				0	Active
Sotalol・HCl	959-24-0	3930-20-9			n	n	n	n			n	n	n	n							0					0			0	n	0				0	Inactive
Sparfloxacin	110871-86-8																				0					0			0		0				0	Inactive
Staurosporine	62996-74-1																				0					0			0		0				0	Inactive
Sucrose	57-50-1																				0			n	n	0	p		1		0				0	Active
Tacrolimus	104987-11-3																				0					0			0		0				0	Inactive
Tamoxifen citrate	54965-24-1	10540-29-1			n	n	n	n	n	n	n	n	n	n							0	n				0	n	p	1		0				0	Active
Tartaric acid	87-69-4, 133-37-9				n	n	n	n			n	n	n	n					n	n	0					0			0		0				0	Inactive
Terfenadine	50679-08-8																				0					0			0		0				0	Inactive
tert-Butylhydro-quinone	1948-33-0		n	n	n	n					n	n			n	n					0					0			0		0				0	Inactive
Thalidomide	50-35-1		n	n	n	n	n	n	n	n	n	n	n	n							0			n	n	0			0		0				0	Inactive
Theophylline	58-55-9		n	n	n	n					n	n	n	n	n	n					0					0			0		0				0	Inactive
Thiabendazole	130-61-0	50-52-2																			0					0			0		0				0	Inactive
Thioridazine・HCl	148-79-8		p		p	p					p	n					p				5					0		p	1		0				0	Active
Tizanidine・HCl	64461-82-1	51322-75-9																			0					0			0		0				0	Inactive
Trichostatin A	58880-19-6																				0					0			0		0				0	Inactive
Vincristine sulfate	2068-78-2	57-22-7			n	n		n			n	n					n	n			0	n	n	p		1		p	1		0		p		1	Active
Vinorelbine	71486-22-1																				0					0			0		0				0	Inactive
Xylitol	87-99-0																				0					0			0		0				0	Inactive
Zidovudine	30516-87-1		n	n	n	n	n	n			n	n	n	n	p	n					1	p		p	p	3			0		0		p		1	Active

## Sheet: Table S4
Supplementary Table 4. Data on genotoxicity, p, positive; n, negative.
Compound	Cas No.		IARC	CCRIS					Score	Activity
				Rat		Mouse		Other species
	Original	Alias		Male	Female	Male	Female
(＋)-cis-Diltiazem hydrochloride	33286-22-5	42399-41-7	0						0	Inactive
(±)-Verapamil hydrochloride	152-11-4	52-53-9	0						0	Inactive
2-Phenylphenol	90-43-7		3	p		n	n		1	Active
5-Aza-2'-deoxycytidine	2353-33-5	320-67-2	2A	p	p	p	p	1p	5	Active
5-Fluorouracil	51-21-8		3	n	n	p	p		2	Active
Acebutolol・HCl	34381-68-5	37517-30-9	0						0	Inactive
Adipic acid	124-04-9		0						0	Inactive
Amiodarone・HCl	19774-82-4	1951-25-3	0						0	Inactive
Amitriptyline・HCl	549-18-8	50-48-6	0						0	Inactive
Amoxicillin	61336-70-7	26787-78-0	0						0	Inactive
Amsacrine hydrochloride	54301-15-4	51264-14-3	2B	p	p		n		2	Active
Arsenic trioxide	1327-53-3	7440-38-2	1					2p	2	Active
Ascorbic acid	50-81-7		0	n	n	n	n		0	Inactive
Aspartame	22839-47-0		0			n	n		0	Inactive
Astemizole	68844-77-9		0	n	n	n	n		0	Inactive
Atenolol	29122-68-7		0						0	Inactive
BaP	50-32-8		1	p	p	p	p	4p	8	Active
BcF	205-12-9		3						0	Inconclusive
Benzoic acid	65-85-0		0						0	Inactive
Bepridil・HCl・H2O	74764-40-2	64706-54-3	0						0	Inactive
BeSO4	7787-56-6	13510-49-1, 7440-41-7	1	p	p	p	n	p	4	Active
Biotin	58-85-5		0						0	Inactive
Bisphenol A	80-05-7		0	EQUIVOCAL	p	EQUIVOCAL	n		2	Active
Bortezomib	179324-69-7		0						0	Inactive
Bupivacaine・HCl	18010-40-7	38396-39-3	0						0	Inactive
Busulfan	55-98-1		1			p			1	Active
Camptothecin	7689-03-4		0						0	Inactive
Carbamazepine	298-46-4		0						0	Inactive
Chloroquine diphosphate	50-63-5	58175-86-3, 54-05-7	3						0	Inconclusive
Chlorpromazine・HCl	69-09-0	34468-21-8, 50-53-3	0						0	Inactive
Cinobufotalin	1108-68-5	1108-68-5	0						0	Inactive
Cisapride	81098-60-4	81098-60-4	0						0	Inactive
Cisplatin	26035-31-4	14283-03-5, 15663-27-1	2A		p		p		2	Active
Citric acid	77-92-9		0						0	Inactive
Clomipramine・HCl	17321-77-6	303-49-1	0						0	Inactive
Clozapine	5786-21-0		0						0	Inactive
Cyclophosphamide monohydrate	6055-19-2	50-18-0	1	p	p		p	p	4	Active
Cytarabine	147-94-4		0	n	n				0	Inactive
Daunorubicin・HCl	23541-50-6	20830-81-3	2B	p	p				2	Active
Diclofenac sodium salt	15307-79-6	15307-86-5	0						0	Inactive
Digitoxin	71-63-6		0						0	Inactive
Digoxin	20830-75-5		2B						0	Inconclusive
Dimethoate	60-51-5		0	n	n	n	n		0	Inactive
Diphenhydramine・HCl	147-24-0	58-73-1	0	EQUIVOCAL	EQUIVOCAL	n	n		1	Inconclusive
Disopyramide	3737-09-5		0						0	Inactive
Doxepin・HCl	1229-29-4	1668-19-5	0						0	Inactive
Doxorubicin・HCl	25316-40-9	23214-92-8	2A	p	p				2	Active
Droperidol	548-73-2		0						0	Inactive
Erythromycin	114-07-8		0						0	Inactive
Estradiol	50-28-2		0	p		p	p	2p	5	Active
Etoposide	33419-42-0		1						0	Active
Felbamate	25451-15-4		0						0	Inactive
Flecainide acetate	54143-56-5	54143-55-4	0		n		n		0	Inactive
Gemcitabine	122111-03-9	95058-81-4	0						0	Inactive
Glucono σ-lactone	90-80-2		0						0	Inactive
Halofantrine・HCl	36167-63-2	69756-53-2	0						0	Inactive
Haloperidol	52-86-8		0						0	Inactive
Hexylresorcinol	136-77-6		0	n	n	EQUIVOCAL	n		0.5	Inconclusive
Hydralazine・HCl	304-20-1	86-54-4	3	n			p		1	Active
Hydroxyzine dihydrochloride	2192-20-3	68-88-2	0						0	Inactive
Ibuprofen	15687-27-1		0						0	Inactive
Idarubicin・HCl	57852-57-0	58957-92-9	0						0	Inactive
Ifosfamide	3778-73-2		3	n	p	p	p		3	Active
Imatinib mesylate	220127-57-1	152459-95-5	0						0	Inactive
Imipramine・HCl	113-52-0	50-49-7	0						0	Inactive
Indinavir	157810-81-6	150378-17-9	0						0	Inactive
Indomethacin	53-86-1		0						0	Inactive
Isoproterenol hydrochloride	51-30-9	7683-59-2	0						0	Inactive
Ketoconazole	65277-42-1	142128-57-2	0						0	Inactive
Lapatinib ditosylate	388082-77-7	231277-92-2	0						0	Inactive
Leucine	61-90-5		0						0	Inactive
Levofloxacin・HCl	100986-85-4		0						0	Inactive
Lidocaine	137-58-6		0						0	Inactive
Lisinopril・2H2O	83915-83-7	76547-98-3	0						0	Inactive
Lithium citrate hydrate	919-16-4	313222-91-2	0						0	Inactive
Maltol	118-71-8		0						0	Inactive
Mefloquine hydrochloride	51773-92-3	51742-87-1	0						0	Inactive
Meloxicam	71125-38-7		0						0	Inactive
Melphalan	148-82-3		1		p	p	p	1p	4	Active
Methotrexate hydrate	133073-73-1	59-05-2	3						0	Inconclusive
Methylparaben	99-76-3		0						0	Inactive
Mexiletine・HCl	5370-01-4	31828-71-4	0						0	Inactive
Milnacipran	101152-94-7	92623-85-3	0						0	Inactive
Mitoxantrone・2HCl	70476-82-3	65271-80-9	2B						0	Inconclusive
Natamycin	7681-93-8	7681-93-8	0						0	Inactive
Nicardipine・HCl	54527-84-3	55985-32-5	0						0	Inactive
Nilotinib	641571-10-0		0						0	Inactive
Orphenadrine citrate	4682-36-4	83-98-7	0						0	Inactive
Paclitaxel	33069-62-4		0						0	Inactive
Paliperidone	144598-75-4		0						0	Inactive
Pentamidine isethionate	140-64-7	100-33-4	0						0	Inactive
Pentostatin	53910-25-1		0						0	Inactive
Pimozide	2062-78-4		0						0	Inactive
Pindolol	13523-86-9		0						0	Inactive
Pioglitazone・HCl	112529-15-4	111025-46-8	2A						0	Active
Prednisone	53-03-2		3			n	n		0	Inconclusive
Probucol	23288-49-5		0						0	Inactive
Procainamide・HCl	614-39-1	51-06-9	0						0	Inactive
Propranolol・HCl	318-98-9	525-66-6	0						0	Inactive
Propyl gallate	121-79-9		0	EQUIVOCAL	n	EQUIVOCAL	n		1	Inconclusive
Quinidine・HCl・H2O	6151-40-2	56-54-2	0						0	Inactive
Quinine・HCl・2H2O	6119-47-7	130-95-0	0						0	Inactive
Raloxifene・HCl	82640-04-8	84449-90-1	0						0	Inactive
Ranitidine・HCl	66357-59-3	66357-35-5	0						0	Inactive
Rifampicin	13292-46-1		3				p		1	Active
Risperidone	106266-06-2		0						0	Inactive
Ritonavir	155213-67-5		0						0	Inactive
Rizatriptan benzoate	145202-66-0	144034-80-0	0						0	Inactive
Rofecoxib	162011-90-7		0						0	Inactive
Rosiglitazone	122320-73-4		3						0	Inconclusive
Salmeterol	89365-50-4		0						0	Inactive
Sibutramine	106650-56-0		0						0	Inactive
Sildenafil citrate	171599-83-0	139755-83-2	0						0	Inactive
Sodium stibogluconate	16037-91-5	219717-42-7	0						0	Inactive
Sorafenib tosylate	475207-59-1	284461-73-0	0						0	Inactive
Sorbitol	50-70-4		0						0	Inactive
Sotalol・HCl	959-24-0	3930-20-9	0						0	Inactive
Sparfloxacin	110871-86-8		0						0	Inactive
Staurosporine	62996-74-1		0						0	Inactive
Sucrose	57-50-1		0						0	Inactive
Tacrolimus	104987-11-3		0						0	Inactive
Tamoxifen citrate	54965-24-1	10540-29-1	1	p	p		p	n	3	Active
Tartaric acid	87-69-4, 133-37-9		0						0	Inactive
Terfenadine	50679-08-8		0						0	Inactive
tert-Butylhydro-quinone	1948-33-0		0	n	n	n	n		0	Inactive
Thalidomide	50-35-1		0						0	Inactive
Theophylline	58-55-9		3	n	n	n	n		0	Inconclusive
Thiabendazole	130-61-0	50-52-2	0						0	Inactive
Thioridazine・HCl	148-79-8		0	n	n	n	n		0	Inactive
Tizanidine・HCl	64461-82-1	51322-75-9	0						0	Inactive
Trichostatin A	58880-19-6		0						0	Inactive
Vincristine sulfate	2068-78-2	57-22-7	3						0	Inconclusive
Vinorelbine	71486-22-1		0						0	Inactive
Xylitol	87-99-0		0						0	Inactive
Zidovudine	30516-87-1		2B	n		p	p		2	Active

## Sheet: Table S5
Supplementary Table 5. Data on 50 physiological activities before integration, compounds, whose hydorocloride's data also exists, is highlighted by yellow.
Tox21				(＋)-cis-Diltiazem hydrochloride	(±)-Verapamil hydrochloride	Verapamil	2-Phenylphenol	5-Aza-2'-deoxycytidine	5-Fluorouracil	Acebutolol hydrochloride	Adipic acid	Amiodarone hydrochloride	Amiodarone	Amitriptyline hydrochloride	Amoxicillin	Amsacrine hydrochloride	Arsenic trioxide	Ascorbic acid	Aspartame	Astemizole	Atenolol	BaP	BcF	Benzoic acid	Bepridil・HCl・H2O	BeSO4	Biotin	Bisphenol A	Bortezomib	Bupivacaine hydrochloride	Busulfan	Camptothecin	Carbamazepine	Chloroquine diphosphate	Chlorpromazine hydrochloride	Chlorpromazine	Cinobufotalin	Cisapride	Cisplatin	Citric acid	Clomipramine hydrochloride	Clomipramine	Clozapine	Cyclophosphamide monohydrate	Cytarabine	Daunorubicin hydrochloride	Daunorubicin	Diclofenac sodium salt	Digitoxin
Targetname	Aidname	Aid	Name	39186	62969	2520	7017	451668	3385	441307	196	441325	2157	11065	33613	148673	518605	54670067	134601	2247	2249	2336	9150	243	2351	62672	171548	6623	387447	64737	2478	24360	2554	64927	6240	2726	259776	2769	2767	311	68539	2801	2818	22420	6253	62770	30323	5018304	441207
ATAD5 - ATPase family, AAA domain containing 5 (human)	qHTS assay for small molecules that induce genotoxicity in human embryonic kidney cells expressing luciferase-tagged ATAD5: Summary	720516	ATAD5	Inactive	Inactive	Inactive	Inactive	Inconclusive	Active	Inactive	Inactive	Inactive	Inactive	Inactive	Inactive	Inconclusive	Inactive	Inactive	Inactive	Inconclusive	Inactive	Inactive		Inactive	Inconclusive	Inactive	Inactive	Inactive	Active		Inactive		Inactive	Inactive	Inactive	Inactive		Inactive	Inactive	Inactive	Inactive	Inactive	Inactive	Inactive	Inactive	Active	Active	Inactive	Inconclusive
TP53 - tumor protein p53 (human)	qHTS assay for small molecule agonists of the p53 signaling pathway: Summary	720552	TP53	Inconclusive	Inactive	Inactive	Inactive	Active	Active	Inactive	Inactive	Inactive	Inconclusive	Inactive	Inactive	Active	Active	Inactive	Inactive	Inconclusive	Inactive	Active		Inactive	Inconclusive	Inactive	Inactive	Inactive	Active		Inactive		Inactive	Inactive	Active	Active		Inactive	Inactive	Inactive	Inconclusive	Inactive	Inactive	Inactive	Active	Active	Active	Active	Active
NULL	qHTS assay for small molecule disruptors of the mitochondrial membrane potential: Summary	720637	Mitochondria	Inactive	Inconclusive	Inconclusive	Active	Inactive	Inactive	Inactive	Inactive	Inconclusive	Inconclusive	Inconclusive	Inactive	Active	Inactive	Inactive	Inactive	Inconclusive	Inconclusive	Inconclusive		Inactive	Inconclusive	Inconclusive	Inconclusive	Active	Inconclusive		Inconclusive		Inactive	Inactive	Inconclusive	Inconclusive		Inconclusive	Inconclusive	Inactive	Inconclusive	Inconclusive	Inconclusive	Inactive	Inconclusive	Inconclusive	Active	Inconclusive	Active
NR3C1 - nuclear receptor subfamily 3 group C member 1 (human)	qHTS assay to identify small molecule agonists of the glucocorticoid receptor (GR) signaling pathway: Summary	720719	GR agonist	Inactive	Inactive	Inactive	Inactive	Inactive	Inactive	Inactive	Inactive	Inconclusive	Inconclusive	Inactive	Inactive	Inconclusive	Inconclusive	Inactive	Inactive	Inconclusive	Inactive	Active		Inactive	Inactive	Inactive	Inactive	Inactive	Inactive		Inactive		Inactive	Inactive	Inconclusive	Inconclusive		Inactive	Inactive	Inactive	Inconclusive	Inactive	Inactive	Inactive	Inactive	Active	Active	Inactive	Inactive
NR3C1 - nuclear receptor subfamily 3 group C member 1 (human)	qHTS assay to identify small molecule antagonists of the glucocorticoid receptor (GR) signaling pathway: Summary	720725	GR antagonist	Inconclusive	Inactive	Inconclusive	Inactive	Inactive	Inactive	Inactive	Inactive	Inconclusive	Inconclusive	Inconclusive	Inactive	Inconclusive	Inconclusive	Inconclusive	Inactive	Inconclusive	Inactive	Inconclusive		Inactive	Inactive	Inactive	Inactive	Active	Inconclusive		Inconclusive		Inactive	Inactive	Inconclusive	Inactive		Inactive	Inactive	Inactive	Inactive	Inactive	Inactive	Inactive	Inconclusive	Inconclusive	Inconclusive	Inconclusive	Inconclusive
AR - androgen receptor (human)	qHTS assay to identify small molecule agonists of the androgen receptor (AR) signaling pathway: Summary	743053	AR agonist	Inactive	Inactive	Inactive	Inactive	Inactive	Inactive	Inactive	Inactive	Inactive	Inactive	Inactive	Inactive	Inconclusive	Active	Inactive	Inactive	Inconclusive	Inactive	Active		Inactive	Inactive	Inactive	Inactive	Inactive	Inactive		Inactive		Inactive	Inactive	Inconclusive	Inactive		Inactive	Inactive	Inactive	Inactive	Inconclusive	Inactive	Inactive	Inactive	Active	Active	Inactive	Active
AR - androgen receptor (human)	qHTS assay to identify small molecule antagonists of the androgen receptor (AR) signaling pathway using the MDA cell line: Summary	743054	AR antagonist in MDA	Inactive	Inconclusive	Inconclusive	Inactive	Inactive	Inactive	Inactive	Inactive	Inconclusive	Inactive	Active	Inconclusive	Inconclusive	Active	Inactive	Inactive	Inconclusive	Inactive	Active		Inactive	Inconclusive	Inactive	Inactive	Inconclusive	Active		Inactive		Inactive	Inactive	Inconclusive	Inconclusive		Inactive	Inactive	Inactive	Inconclusive	Inconclusive	Active	Inactive	Inactive	Active	Inconclusive	Inactive	Inconclusive
AR - androgen receptor (human)	qHTS assay to identify small molecule antagonists of the androgen receptor (AR) signaling pathway: Summary	743063	AR antagonist	Inactive	Inconclusive	Inconclusive	Inconclusive	Inactive	Inactive	Inactive	Inactive	Inconclusive	Inactive	Inconclusive	Inconclusive	Active	Inconclusive	Inconclusive	Inactive	Inconclusive	Inactive	Inconclusive		Inactive	Inconclusive	Inconclusive	Inactive	Active	Active		Inactive		Inactive	Inactive	Inconclusive	Inconclusive		Inactive	Inconclusive	Inactive	Inconclusive	Inactive	Inconclusive	Inactive	Active	Inconclusive	Inconclusive	Active	Inconclusive
Thrb - thyroid hormone receptor beta (Norway rat)	qHTS assay to identify small molecule antagonists of the thyroid receptor (TR) signaling pathway: Summary	743067	Thrb anatgonist	Inconclusive	Inconclusive	Inconclusive	Inactive	Inconclusive	Active	Inactive	Inactive	Inconclusive	Inconclusive	Inconclusive	Inactive	Inconclusive	Active	Inconclusive	Inactive	Inconclusive	Inactive	Inconclusive		Inconclusive	Inconclusive	Inactive	Inactive	Active	Inconclusive		Inconclusive		Inactive	Inactive	Inconclusive	Inconclusive		Inconclusive	Inconclusive	Inactive	Inconclusive	Inconclusive	Inconclusive	Inactive	Inconclusive	Inconclusive	Inconclusive	Active	Inconclusive
ESR1 - estrogen receptor 1 (human)	qHTS assay to identify small molecule agonists of the estrogen receptor alpha (ER-alpha) signaling pathway: Summary	743077	ESR1 agonist	Inconclusive	Inactive	Inactive	Inactive	Inactive	Inactive	Inactive	Inactive	Inactive	Inactive	Inactive	Inactive	Inconclusive	Inactive	Inconclusive	Inactive	Inconclusive	Inactive	Inconclusive		Inconclusive	Inactive	Inactive	Inactive	Active	Inconclusive		Inactive		Inactive	Inactive	Inactive	Inactive		Inactive	Inactive	Inconclusive	Inactive	Inactive	Inactive	Inactive	Inactive	Active	Active	Inactive	Inactive
ESR1 - estrogen receptor 1 (human)	qHTS assay to identify small molecule antagonists of the estrogen receptor alpha (ER-alpha) signaling pathway: Summary	743078	ESR1 antagonist	Inconclusive	Inconclusive	Inconclusive	Inconclusive	Inconclusive	Inconclusive	Inactive	Inactive	Inactive	Inactive	Inconclusive	Inactive	Inconclusive	Inconclusive	Inactive	Inactive	Inconclusive	Inactive	Inconclusive		Inactive	Inconclusive	Inactive	Inactive	Active	Active		Inactive		Inactive	Inactive	Inconclusive	Inactive		Inactive	Inactive	Inactive	Active	Inconclusive	Inconclusive	Inactive	Inconclusive	Active	Active	Inconclusive	Inconclusive
ESR1 - estrogen receptor 1 (human)	qHTS assay to identify small molecule antagonists of the estrogen receptor alpha (ER-alpha) signaling pathway using the BG1 cell line: Summary	743091	ESR1 antagonist in BG1	Inconclusive	Inconclusive	Inconclusive	Inactive	Inconclusive	Inconclusive	Inactive	Inactive	Inactive	Inactive	Inconclusive	Inactive	Inactive	Inconclusive	Inactive	Inactive	Inconclusive	Inactive	Active		Inactive	Inactive	Inactive	Inactive	Inactive	Active		Inactive		Inactive	Inactive	Inconclusive	Inconclusive		Inactive	Inactive	Inactive	Inconclusive	Inconclusive	Inactive	Inactive	Inactive	Inconclusive	Inconclusive	Inactive	Active
AHR - aryl hydrocarbon receptor (human)	qHTS assay to identify small molecule that activate the aryl hydrocarbon receptor (AhR) signaling pathway: Summary	743122	AHR	Inactive	Inactive	Inactive	Inactive	Inactive	Inactive	Inactive	Inactive	Inactive	Inactive	Inactive	Inactive	Inconclusive	Inactive	Inactive	Inactive	Inconclusive	Inactive	Active		Inactive	Inactive	Inactive	Inactive	Inconclusive	Inactive		Inconclusive		Inactive	Inactive	Inconclusive	Inactive		Inconclusive	Inactive	Inactive	Inactive	Inactive	Inactive	Inactive	Inactive	Inconclusive	Inconclusive	Inactive	Inactive
CYP19A1 - cytochrome P450 family 19 subfamily A member 1 (human)	qHTS assay to identify aromatase inhibitors: Summary	743139	CYP19A1	Inactive	Inactive	Inactive	Inactive	Inconclusive	Inactive	Inactive	Inconclusive	Inconclusive	Inactive	Inconclusive	Inactive	Inconclusive	Inactive	Inactive	Inactive	Inconclusive	Inactive	Inconclusive		Inactive	Inconclusive	Inactive	Inactive	Inactive	Active		Inactive		Inactive	Inactive	Inconclusive	Inactive		Inactive	Inactive	Inactive	Inconclusive	Inconclusive	Inactive	Inactive	Inactive	Active	Active	Inactive	Inconclusive
PPARG - peroxisome proliferator activated receptor gamma (human)	qHTS assay to identify small molecule agonists of the peroxisome proliferator-activated receptor gamma (PPARg) signaling pathway: Summary	743140	PPARG agonist	Inactive	Inconclusive	Inconclusive	Inactive	Inactive	Inactive	Inactive	Inactive	Inconclusive	Inconclusive	Inconclusive	Inactive	Inconclusive	Inconclusive	Inactive	Inactive	Inconclusive	Inactive	Active		Inactive	Inactive	Inactive	Inactive	Inconclusive	Inconclusive		Inconclusive		Inactive	Inactive	Inconclusive	Inconclusive		Inactive	Inactive	Inactive	Inconclusive	Inconclusive	Inconclusive	Inactive	Inactive	Inconclusive	Inconclusive	Inconclusive	Inconclusive
PPARG - peroxisome proliferator activated receptor gamma (human)	qHTS assay to identify small molecule antagonists of the peroxisome proliferator-activated receptor gamma (PPARg) signaling pathway: Summary	743199	PPARG antagonist	Inactive	Inconclusive	Inactive	Inactive	Inactive	Inactive	Inactive	Inactive	Inconclusive	Inconclusive	Inconclusive				Inactive	Inactive	Inconclusive	Inactive	Inconclusive		Inactive	Inactive	Inactive	Inconclusive	Active	Inconclusive		Inactive		Inactive	Inactive	Active	Inconclusive		Inactive	Inactive	Inactive	Inconclusive	Inconclusive	Active	Inconclusive	Inactive	Active	Active	Active	Inconclusive
NFE2L2 - nuclear factor, erythroid 2 like 2 (human)	qHTS assay for small molecule agonists of the antioxidant response element (ARE) signaling pathway: Summary	743219	NFE2L2	Inactive	Inactive	Inactive	Inconclusive	Inactive	Inconclusive	Inactive	Inactive	Inconclusive	Inactive	Inconclusive				Inconclusive	Inactive	Inconclusive	Inactive	Active		Inactive	Inconclusive	Inactive	Inactive	Active	Active		Inactive		Inactive	Inactive	Inconclusive	Inconclusive		Inactive	Active	Inconclusive	Inconclusive	Inactive	Inconclusive	Inactive	Inactive	Inconclusive	Inconclusive	Inconclusive	Inconclusive
PPARD - peroxisome proliferator activated receptor delta (human)	qHTS assay to identify small molecule antagonists of the peroxisome proliferator-activated receptor delta (PPARd) signaling pathway: Summary	743226	PPARD antagonist	Inactive	Inconclusive	Inconclusive	Inactive	Inactive	Inactive	Inactive	Inactive	Inconclusive	Inconclusive	Inconclusive				Inactive	Inactive	Inconclusive	Inactive	Inconclusive		Inactive	Inactive	Inactive	Inactive	Active	Active		Inactive		Inactive	Inactive	Inconclusive	Inconclusive		Inactive	Inactive	Inactive	Inconclusive	Inconclusive	Inconclusive	Inactive	Inactive	Active	Active	Inconclusive	Inconclusive
PPARD - peroxisome proliferator activated receptor delta (human)	qHTS assay to identify small molecule agonists of the peroxisome proliferator-activated receptor delta (PPARd) signaling pathway: Summary	743227	PPARD agonist	Inactive	Inconclusive	Inactive	Inactive	Inactive	Inactive	Inactive	Inactive	Inconclusive	Inconclusive	Inconclusive				Inactive	Inactive	Inconclusive	Inactive	Active		Inactive	Inactive	Inconclusive	Inactive	Inactive	Inconclusive		Inactive		Inactive	Inactive	Inconclusive	Inconclusive		Inactive	Inactive	Inactive	Inactive	Inconclusive	Inactive	Inactive	Inconclusive	Inconclusive	Inactive	Inactive	Inconclusive
HSPB1 - heat shock protein family B (small) member 1 (human)	qHTS assay for small molecule activators of the heat shock response signaling pathway: Summary	743228	HSPB1	Inactive	Inactive	Inactive	Inactive	Inactive	Inactive	Inactive	Inactive	Inconclusive	Inconclusive	Inactive				Inactive	Inactive	Inconclusive	Inactive	Active		Inactive	Inactive	Inactive	Inactive	Inactive	Active		Inactive		Inactive	Inactive	Inconclusive	Inactive		Inactive	Inactive	Inactive	Inactive	Inactive	Inactive	Inactive	Inactive	Inconclusive	Inactive	Inactive	Inactive
NR1H4 - nuclear receptor subfamily 1 group H member 4 (human)	qHTS assay to identify small molecule agonists of the farnesoid-X-receptor (FXR) signaling pathway: Summary	743239	FXR agonist	Inactive	Inactive	Inactive	Inactive	Inactive	Inactive	Inactive	Inactive	Inactive	Inactive	Inactive				Inactive	Inactive	Inconclusive	Inactive	Active		Inactive	Inactive	Inactive	Inactive	Inactive	Inconclusive		Inactive		Inactive	Inactive	Inconclusive	Inactive		Inactive	Inactive	Inactive	Inactive	Inactive	Inactive	Inactive	Inactive	Active	Inconclusive	Inactive	Inconclusive
NR1H4 - nuclear receptor subfamily 1 group H member 4 (human)	qHTS assay to identify small molecule antagonists of the farnesoid-X-receptor (FXR) signaling pathway: Summary	743240	FXR antagonist	Inactive	Inactive	Inactive	Inactive	Active	Inactive	Inactive	Inactive	Inconclusive	Inconclusive	Inconclusive				Inactive	Inactive	Inconclusive	Inactive	Inconclusive		Inactive	Inconclusive	Inactive	Inactive	Inconclusive	Inconclusive		Inactive		Inactive	Inactive	Inconclusive	Inconclusive		Inactive	Inactive	Inactive	Inconclusive	Active	Inconclusive	Inactive	Inconclusive	Active	Active	Inactive	Inconclusive
VDR - vitamin D receptor (human)	qHTS assay to identify small molecule agonists of the vitamin D receptor (VDR) signaling pathway: Summary	743241	VDR agonist	Inactive	Inconclusive	Inactive	Inactive	Inactive	Inactive	Inactive	Inactive	Inconclusive	Inactive	Inactive				Inactive	Inactive	Inconclusive	Inactive	Active		Inactive	Inactive	Inactive	Inactive	Inactive	Inconclusive		Inactive		Inactive	Inactive	Inactive	Inconclusive		Inactive	Inactive	Inactive	Inconclusive	Inactive	Inactive	Inactive	Inactive	Inactive	Inactive	Inactive	Inconclusive
VDR - vitamin D receptor (human)	qHTS assay to identify small molecule antagonists of the vitamin D receptor (VDR) signaling pathway: Summary	743242	VDR antagonist	Inactive	Inactive	Inactive	Inactive	Inactive	Inactive	Inactive	Inactive	Inconclusive	Inconclusive	Inconclusive				Inactive	Inactive	Inconclusive	Inactive	Inconclusive		Inactive	Inconclusive	Inactive	Inactive	Inactive	Inconclusive		Inactive		Inactive	Inactive	Inconclusive	Inconclusive		Inactive	Inactive	Inactive	Inconclusive	Inconclusive	Inconclusive	Inactive	Inactive	Active	Active	Inactive	Inconclusive
NFKB1 - nuclear factor kappa B subunit 1 (human)	qHTS assay to identify small molecule agonists of the NFkB signaling pathway: Summary	1159518	NFKB1	Inactive	Inactive	Inactive	Inactive	Inactive	Inactive	Inactive	Inactive	Inactive	Inactive	Inactive				Inactive	Inactive	Inconclusive	Inactive	Inconclusive		Inactive	Inconclusive	Inactive	Inactive	Inactive	Inactive		Inactive		Inactive	Inactive	Inactive	Inactive		Inactive	Inactive	Inactive	Inactive	Inactive	Inactive	Inactive	Inactive	Inactive	Inactive	Inactive	Inactive
ATF6 - activating transcription factor 6 (human)	qHTS assay to identify small molecule agonists of the endoplasmic reticulum stress response signaling pathway: Summary	1159519	ATF6	Inactive	Inactive	Inactive	Inactive	Inactive	Inactive	Inactive	Inactive	Inactive	Inactive	Inactive				Inactive	Inactive	Inconclusive	Inactive	Active		Inactive	Inactive	Inactive	Inactive	Inactive	Inactive		Inactive		Inactive	Inactive	Inactive	Inactive		Inactive	Inactive	Inactive	Inactive	Inactive	Inactive	Inactive	Inactive	Inconclusive	Inconclusive	Inconclusive	Inconclusive
Rorc - RAR-related orphan receptor gamma (house mouse)	qHTS assay to identify small molecule antagonists of the retinoid-related orphan receptor gamma (ROR-gamma) signaling pathway: Summary	1159523	Rorc	Inconclusive	Active	Inactive	Inactive	Active	Inconclusive	Inactive	Inactive	Inconclusive	Inconclusive	Inconclusive				Inactive	Inactive	Inconclusive	Inactive	Inconclusive		Inconclusive	Active	Inactive	Inactive	Active	Active		Inactive		Inactive	Inactive	Active	Inconclusive		Inconclusive	Inconclusive	Inactive	Active	Active	Inconclusive	Inactive	Active	Inconclusive	Inconclusive	Inconclusive	Active
JUN - Jun proto-oncogene, AP-1 transcription factor subunit (human)	qHTS assay to identify small molecule agonists of the AP-1 signaling pathway: Summary	1159528	JUN	Inactive	Active	Inactive	Inconclusive	Inconclusive	Inactive	Inactive	Inactive	Inconclusive	Inconclusive	Active				Inactive	Inactive	Inconclusive	Inactive	Inconclusive		Inactive	Active	Inactive	Inactive	Inactive	Inactive		Inactive		Inactive	Inactive	Active	Active		Inactive	Active	Inactive	Active	Active	Inactive	Inactive	Inactive	Inconclusive	Inconclusive	Inactive	Inconclusive
RXRA - retinoid X receptor alpha (human)	qHTS assay to identify small molecule agonists of the RXR signaling pathway: Summary	1159531	RXRA	Inactive	Inconclusive	Inactive	Inconclusive	Inactive	Inconclusive	Inactive	Inactive	Inconclusive	Inconclusive	Inconclusive				Inactive	Inactive	Inconclusive	Inactive	Inconclusive		Inactive	Inactive	Inactive	Inactive	Inactive	Inconclusive		Inactive		Inactive	Inactive	Inconclusive	Inconclusive		Inconclusive	Inactive	Inactive	Inconclusive	Inconclusive	Inactive	Inactive	Inactive	Inconclusive	Inconclusive	Inconclusive	Inconclusive
RARA - retinoic acid receptor alpha (human)	qHTS assay to identify small molecule antagonists of the retinoic acid receptor (RAR) signaling pathway: Summary	1159555	RARA	Inactive	Inconclusive	Inactive	Inactive	Inactive	Inconclusive	Inactive	Inactive	Active	Inconclusive	Active				Inactive	Inconclusive	Active	Inactive	Inconclusive		Inconclusive	Active	Inactive	Inactive	Inconclusive	Inactive		Inconclusive		Inconclusive	Inactive	Active	Active		Inactive	Inactive	Inactive	Active	Active	Inconclusive	Inactive	Inconclusive	Active	Active	Inactive	Inactive
NR1I3 - nuclear receptor subfamily 1 group I member 3 (human)	qHTS assay to identify small molecule agonists of the constitutive androstane receptor (CAR) signaling pathway: Summary	1224892	CAR agonist	Inactive	Inactive	Inactive	Inactive	Inactive	Inconclusive	Inactive	Inactive	Inconclusive	Inactive	Inconclusive				Inactive	Inactive	Inconclusive	Inactive	Active		Inconclusive	Inconclusive	Inactive	Inactive	Active	Inconclusive		Inactive		Inactive	Inactive	Inconclusive	Inconclusive		Inactive	Inactive	Inactive	Inconclusive	Inactive	Inactive	Inactive	Inactive	Inconclusive	Inconclusive	Inactive	Inactive
NR1I3 - nuclear receptor subfamily 1 group I member 3 (human)	qHTS assay to identify small molecule antagonists of the constitutive androstane receptor (CAR) signaling pathway: Summary	1224893	CAR antagonist	Inactive	Inconclusive	Inconclusive	Inactive	Inconclusive	Active	Inactive	Inactive	Inconclusive	Inconclusive	Inconclusive				Inactive	Inactive	Inconclusive	Inactive	Inconclusive		Inconclusive	Inconclusive	Inactive	Inactive	Inconclusive	Active		Inactive		Inactive	Inactive	Inconclusive	Inconclusive		Inactive	Inactive	Inactive	Inconclusive	Inconclusive	Inconclusive	Inactive	Active	Active	Inconclusive	Inactive	Inconclusive
HIF1A - hypoxia inducible factor 1 alpha subunit (human)	qHTS assay to identify small molecule agonists of the hypoxia (HIF-1) signaling pathway: Summary	1224894	HIF1A	Inactive	Inconclusive	Inactive	Inactive	Inactive	Inconclusive	Inactive	Inactive	Inconclusive	Inconclusive	Inactive				Inactive	Inactive	Inconclusive	Inactive	Active		Inactive	Inconclusive	Inactive	Inactive	Inactive	Inactive		Inactive		Inactive	Inactive	Inactive	Inactive		Inactive	Inactive	Inactive	Inactive	Inactive	Inactive	Inactive	Inactive	Inconclusive	Inconclusive	Inactive	Inactive
TSHR - thyroid stimulating hormone receptor (human)	qHTS assay to identify small molecule agonists of the thyroid stimulating hormone receptor (TSHR) signaling pathway: Summary	1224895	TSHR agonist	Inactive	Inactive	Inactive	Inactive	Inactive	Inactive	Inactive	Inactive	Inactive	Inactive	Inconclusive				Inactive	Inactive	Active	Inactive	Inconclusive		Inactive	Inconclusive	Inactive	Inactive	Inactive	Inactive		Inactive		Inactive	Inactive	Inconclusive	Inactive		Inactive	Active	Inactive	Inconclusive	Inactive	Inactive	Inactive	Inactive	Inconclusive	Inactive	Inactive	Inconclusive
LOC100757539 - histone H2AX (Chinese hamster)	qHTS assay to identify small molecule agonists of H2AX: Summary	1224896	H2AX	Inactive	Inconclusive	Inactive	Inactive	Inactive	Active	Inactive	Inactive	Active	Active	Inactive				Inactive	Inactive	Active	Inactive	Inactive		Inactive	Active	Inactive	Inactive	Inactive	Inactive		Inactive		Inactive	Inactive	Active	Inconclusive		Inactive	Active	Inactive	Active	Inconclusive	Inconclusive	Inactive	Active	Active	Active	Inactive	Inactive
AR - androgen receptor (human)	qHTS assay to identify small molecule antagonists of the androgen receptor (AR) signaling pathway using the MDA cell line in the presence of 0.5 nM R1881: Summary	1259247	AR antagonist in MDA with agonist	Inactive	Inconclusive	Inactive	Active	Inactive	Inconclusive	Inactive	Inactive	Inconclusive	Inactive	Inconclusive				Inactive	Inactive	Inconclusive	Inactive	Active		Inactive	Inconclusive	Inactive	Inactive	Active	Active		Inconclusive		Inactive	Inconclusive	Inconclusive	Inconclusive		Active	Inactive	Inactive	Inconclusive	Inconclusive	Active	Inactive	Inactive	Active	Active	Inactive	Inconclusive
ESR1 - estrogen receptor 1 (human)	qHTS assay to identify small molecule antagonists of the estrogen receptor alpha (ER-alpha) signaling pathway using the BG1 cell line in the presence of 0.1 nM 17-beta-estradiol: Summary	1259248	ESR1 antagonist in BG1with agonist	Inactive	Inconclusive	Inactive	Inactive	Inactive	Inconclusive	Inactive	Inactive	Inactive	Inactive	Inconclusive				Inactive	Inactive	Inconclusive	Inactive	Active		Inactive	Inconclusive	Inactive	Inactive	Inconclusive	Active		Inactive		Inactive	Inconclusive	Inconclusive	Inactive		Active	Inactive	Inactive	Inconclusive	Inactive	Inconclusive	Inactive	Inactive	Inconclusive	Inconclusive	Inactive	Inconclusive
AR - androgen receptor (human)	qHTS assay to identify small molecule agonists of the androgen receptor (AR) signaling pathway in the presence of an antagonist: Summary	1259387	AR agonist with antagonist	Inactive	Inactive	Inactive	Inactive	Inactive	Inactive	Inactive	Inactive	Inconclusive	Inactive	Inactive				Inactive	Inactive	Inactive	Inactive	Inactive		Inactive	Inactive	Inactive	Inactive	Inactive	Inactive		Inconclusive		Inactive	Inconclusive	Inactive	Inactive		Inactive	Inactive	Inactive	Inactive	Inactive	Inactive	Inactive	Inactive	Inactive	Inactive	Inactive	Inconclusive
HDAC9 - histone deacetylase 9 (human)	qHTS assay to identify small molecule HDAC inhibitors: Summary	1259388	HDAC9	Inactive	Inactive	Inactive	Inactive	Inactive	Inactive	Inactive	Inactive	Inactive	Inactive	Inactive				Inactive	Inactive	Inactive	Inactive	Inactive		Inactive	Inactive	Inactive	Inactive	Inactive	Inactive		Inactive		Inactive	Inactive	Inconclusive	Inactive		Inactive	Inactive	Inactive	Inactive	Inactive	Inactive	Inactive	Inactive	Inactive	Inactive	Inactive	Inactive
GLI3 - GLI family zinc finger 3 (human)	qHTS assay to identify small molecule agonists of the sonic hedgehog signaling (Shh) pathway: Summary	1259390	GLI3 agonist	Inactive	Inconclusive	Inactive	Inactive	Inactive	Inactive	Inactive	Inactive	Inconclusive	Inactive	Inactive				Inactive	Inactive	Inconclusive	Inactive	Inactive		Inactive	Inactive	Inactive	Inactive	Inactive	Inconclusive		Inactive		Inactive	Inactive	Inconclusive	Inactive		Inactive	Inactive	Inactive	Inconclusive	Inactive	Inactive	Inactive	Inactive	Inconclusive	Inconclusive	Inactive	Inactive
ESR1 - estrogen receptor 1 (human)	qHTS assay to identify small molecule agonists of the estrogen receptor alpha (ER-alpha) signaling pathway in the presence of an antagonist: Summary	1259391	ESR1agonist with antagonist	Inactive	Inactive	Inactive	Inactive	Inactive	Inactive	Inactive	Inactive	Inactive	Inactive	Inactive				Inactive	Inactive	Inactive	Inactive	Inactive		Inconclusive	Inactive	Inactive	Inactive	Active	Inactive		Inactive		Inactive	Inactive	Inactive	Inactive		Inactive	Inactive	Inactive	Inactive	Inactive	Inactive	Inactive	Inactive	Inactive	Inactive	Inactive	Inactive
GLI3 - GLI family zinc finger 3 (human)	qHTS assay to identify small molecule antagonists of the sonic hedgehog signaling (Shh) pathway: Summary	1259392	GLI3 antagonist	Inactive	Inconclusive	Inconclusive	Inconclusive	Inactive	Inconclusive	Inactive	Inconclusive	Inconclusive	Inactive	Active				Inactive	Inactive	Inconclusive	Inactive	Inactive		Inactive	Inconclusive	Active	Inactive	Active	Inconclusive		Inactive		Inactive	Inactive	Active	Inconclusive		Active	Active	Inactive	Active	Inconclusive	Inconclusive	Inactive	Inactive	Active	Active	Inactive	Inactive
TSHR - thyroid stimulating hormone receptor (human)	qHTS assay to identify small molecule agonists or antagonists of the thyroid stimulating hormone receptor (TSHR) signaling pathway - wild type cell line counter screen: Summary	1259393	TSHR agonist or antagonist	Inactive	Inactive	Inactive	Inactive	Inactive	Inactive	Inactive	Inactive	Inactive	Inactive	Inactive				Inactive	Inactive	Inactive	Inactive	Inactive		Inactive	Inactive	Inactive	Inactive	Inactive	Inactive		Inactive		Inactive	Inactive	Inactive	Inactive		Inactive	Inactive	Inactive	Inactive	Inactive	Inactive	Inactive	Inactive	Inactive	Inactive	Inactive	Inactive
ESR2 - estrogen receptor 2 (human)	qHTS assay to identify small molecule agonists of the estrogen receptor beta (ER-beta) signaling pathway: Summary	1259394	ESR2 agonist	Inactive	Inconclusive	Inactive	Inactive	Inactive	Inactive	Inactive	Inactive	Inactive	Inactive	Inactive				Inactive	Inactive	Inconclusive	Inactive	Active		Inconclusive	Inactive	Inactive	Inactive	Inconclusive	Inactive		Inactive		Inactive	Inactive	Inactive	Inactive		Inactive	Inactive	Inactive	Inactive	Inconclusive	Inactive	Inconclusive	Inconclusive	Inconclusive	Active	Inactive	Inactive
TSHR - thyroid stimulating hormone receptor (human)	qHTS assay to identify small molecule antagonists of the thyroid stimulating hormone receptor (TSHR) signaling pathway: Summary	1259395	TSHR antagonist	Inactive	Inconclusive	Inconclusive	Inactive	Inactive	Inactive	Inactive	Inactive	Inactive	Inconclusive	Active				Inactive	Inactive	Active	Inactive	Inactive		Inactive	Inconclusive	Inactive	Inactive	Inactive	Inactive		Inactive		Inactive	Inactive	Active	Active		Inconclusive	Active	Inactive	Active	Active	Inactive	Inactive	Inactive	Inconclusive	Inactive	Inactive	Active
ESR2 - estrogen receptor 2 (human)	qHTS assay to identify small molecule antagonists of the estrogen receptor beta (ER-beta) signaling pathway: Summary	1259396	ESR2 antagonist	Inconclusive	Inconclusive	Inactive	Inactive	Inactive	Inconclusive	Inactive	Inactive	Inconclusive	Inconclusive	Inconclusive				Inactive	Inconclusive	Inconclusive	Inactive	Inconclusive		Inconclusive	Inconclusive	Inactive	Inactive	Active	Active		Inactive		Inactive	Inactive	Inconclusive	Inconclusive		Active	Inconclusive	Inactive	Inconclusive	Inconclusive	Inconclusive	Inactive	Inactive	Active	Inconclusive	Inconclusive	Inconclusive
ESRRA - estrogen related receptor alpha (human)	qHTS assay to identify small molecule antagonists of the estrogen related receptor signaling pathway with the pleiotropic PPARgamma coactivator (PGC) from Tox21 10K library: Summary	1259401	ESRRA antagonist with PGC	Active	Inconclusive	Inactive	Inactive	Inconclusive	Inactive	Inactive	Inconclusive	Inconclusive	Inconclusive	Inconclusive				Inconclusive	Inactive	Inconclusive	Inactive	Inconclusive		Inconclusive	Inconclusive	Inconclusive	Inactive	Inconclusive	Active		Inconclusive		Inactive	Inconclusive	Inconclusive	Inactive		Inconclusive	Inactive	Inactive	Inconclusive	Inactive	Inconclusive	Inactive	Inactive	Inconclusive	Inconclusive	Active	Inconclusive
ESRRA - estrogen related receptor alpha (human)	qHTS assay to identify small molecule agonists of the estrogen related receptor signaling pathway with the pleiotropic PPARgamma coactivator (PGC) from Tox21 10K library: Summary	1259402	ESRRA agonist with PGC	Inconclusive	Inconclusive	Inactive	Inactive	Inactive	Inactive	Inactive	Inactive	Inconclusive	Inactive	Active				Inactive	Inactive	Inconclusive	Inactive	Active		Inconclusive	Inactive	Inactive	Inactive	Inconclusive	Inconclusive		Inactive		Inactive	Inactive	Inconclusive	Inactive		Inconclusive	Inactive	Inactive	Inconclusive	Inactive	Inactive	Inactive	Inactive	Active	Active	Inconclusive	Inconclusive
ESRRA - estrogen related receptor alpha (human)	qHTS assay to identify small molecule antagonists of the estrogen related receptor (ERR) signaling pathway from Tox21 library: Summary	1259403	ESRRA antagonist	Active	Inconclusive	Inactive	Inconclusive	Active	Active	Inactive	Inactive	Inconclusive	Inconclusive	Inconclusive				Inactive	Inactive	Inconclusive	Inactive	Inconclusive		Inconclusive	Inconclusive	Inactive	Inactive	Inconclusive	Active		Inconclusive		Inconclusive	Inactive	Inconclusive	Inconclusive		Inconclusive	Inconclusive	Inactive	Inconclusive	Inconclusive	Inconclusive	Inactive	Inconclusive	Inconclusive	Inactive	Active	Inconclusive
ESRRA - estrogen related receptor alpha (human)	qHTS assay to identify small molecule agonists of the estrogen related receptor (ERR) signaling pathway from Tox21 library: Summary	1259404	ESRRA agonist	Inconclusive	Inconclusive	Inactive	Inconclusive	Inconclusive	Inconclusive	Inactive	Inactive	Inconclusive	Inconclusive	Inconclusive				Inactive	Inactive	Inconclusive	Inactive	Active		Inconclusive	Inconclusive	Inactive	Inactive	Inconclusive	Inconclusive		Inactive		Inconclusive	Inactive	Inconclusive	Inconclusive		Inconclusive	Inconclusive	Inactive	Inconclusive	Inconclusive	Inconclusive	Inactive	Inactive	Inconclusive	Inactive	Inconclusive	Inconclusive
[truncated: 108 more columns]

## Sheet: Table S6
Supplementary Table 6. Data on 50 physiological activities after integration.
Tox21
Targetname	Aidname	Aid	Name	(＋)-cis-Diltiazem hydrochloride	(±)-Verapamil hydrochloride	2-Phenylphenol	5-Aza-2'-deoxycytidine	5-Fluorouracil	Acebutolol hydrochloride	Adipic acid	Amiodarone hydrochloride	Amitriptyline hydrochloride	Amoxicillin	Amsacrine hydrochloride	Arsenic trioxide	Ascorbic acid	Aspartame	Astemizole	Atenolol	BaP	BcF	Benzoic acid	Bepridil・HCl・H2O	BeSO4	Biotin	Bisphenol A	Bortezomib	Bupivacaine hydrochloride	Busulfan	Camptothecin	Carbamazepine	Chloroquine diphosphate	Chlorpromazine hydrochloride	Cinobufotalin	Cisapride	Cisplatin	Citric acid	Clomipramine hydrochloride	Clozapine	Cyclophosphamide monohydrate	Cytarabine	Daunorubicin hydrochloride	Diclofenac sodium salt	Digitoxin	Digoxin	Dimethoate	Diphenhydramine hydrochloride	Disopyramide	Doxepin hydrochloride
ATAD5 - ATPase family, AAA domain containing 5 (human)	qHTS assay for small molecules that induce genotoxicity in human embryonic kidney cells expressing luciferase-tagged ATAD5: Summary	720516	ATAD5	Inactive	Inactive	Inactive	Inconclusive	Active	Inactive	Inactive	Inactive	Inactive	Inactive	Inconclusive	Inactive	Inactive	Inactive	Inconclusive	Inactive	Inactive		Inactive	Inconclusive	Inactive	Inactive	Inactive	Active		Inactive		Inactive	Inactive	Inactive		Inactive	Inactive	Inactive	Inactive	Inactive	Inactive	Inactive	Active	Inactive	Inconclusive	Inconclusive	Inactive	Inactive	Inactive	Inactive
TP53 - tumor protein p53 (human)	qHTS assay for small molecule agonists of the p53 signaling pathway: Summary	720552	TP53	Inconclusive	Inactive	Inactive	Active	Active	Inactive	Inactive	Inactive	Inactive	Inactive	Active	Active	Inactive	Inactive	Inconclusive	Inactive	Active		Inactive	Inconclusive	Inactive	Inactive	Inactive	Active		Inactive		Inactive	Inactive	Active		Inactive	Inactive	Inactive	Inactive	Inactive	Inactive	Active	Active	Active	Active	Inactive	Inactive	Inactive	Inactive	Inactive
NULL	qHTS assay for small molecule disruptors of the mitochondrial membrane potential: Summary	720637	Mitochondria	Inactive	Inconclusive	Active	Inactive	Inactive	Inactive	Inactive	Inconclusive	Inconclusive	Inactive	Active	Inactive	Inactive	Inactive	Inconclusive	Inconclusive	Inconclusive		Inactive	Inconclusive	Inconclusive	Inconclusive	Active	Inconclusive		Inconclusive		Inactive	Inactive	Inconclusive		Inconclusive	Inconclusive	Inactive	Inconclusive	Inconclusive	Inactive	Inconclusive	Active	Inconclusive	Active	Active	Inactive	Inconclusive	Inactive	Inconclusive
NR3C1 - nuclear receptor subfamily 3 group C member 1 (human)	qHTS assay to identify small molecule agonists of the glucocorticoid receptor (GR) signaling pathway: Summary	720719	GR agonist	Inactive	Inactive	Inactive	Inactive	Inactive	Inactive	Inactive	Inconclusive	Inactive	Inactive	Inconclusive	Inconclusive	Inactive	Inactive	Inconclusive	Inactive	Active		Inactive	Inactive	Inactive	Inactive	Inactive	Inactive		Inactive		Inactive	Inactive	Inconclusive		Inactive	Inactive	Inactive	Inactive	Inactive	Inactive	Inactive	Active	Inactive	Inactive	Inactive	Inactive	Inactive	Inactive	Inactive
NR3C1 - nuclear receptor subfamily 3 group C member 1 (human)	qHTS assay to identify small molecule antagonists of the glucocorticoid receptor (GR) signaling pathway: Summary	720725	GR antagonist	Inconclusive	Inactive	Inactive	Inactive	Inactive	Inactive	Inactive	Inconclusive	Inconclusive	Inactive	Inconclusive	Inconclusive	Inconclusive	Inactive	Inconclusive	Inactive	Inconclusive		Inactive	Inactive	Inactive	Inactive	Active	Inconclusive		Inconclusive		Inactive	Inactive	Inactive		Inactive	Inactive	Inactive	Inactive	Inactive	Inactive	Inconclusive	Inconclusive	Inconclusive	Inconclusive	Inconclusive	Inactive	Inactive	Inactive	Inactive
AR - androgen receptor (human)	qHTS assay to identify small molecule agonists of the androgen receptor (AR) signaling pathway: Summary	743053	AR agonist	Inactive	Inactive	Inactive	Inactive	Inactive	Inactive	Inactive	Inactive	Inactive	Inactive	Inconclusive	Active	Inactive	Inactive	Inconclusive	Inactive	Active		Inactive	Inactive	Inactive	Inactive	Inactive	Inactive		Inactive		Inactive	Inactive	Inactive		Inactive	Inactive	Inactive	Inactive	Inactive	Inactive	Inactive	Active	Inactive	Active	Inconclusive	Inactive	Inactive	Inactive	Inactive
AR - androgen receptor (human)	qHTS assay to identify small molecule antagonists of the androgen receptor (AR) signaling pathway using the MDA cell line: Summary	743054	AR antagonist in MDA	Inactive	Inconclusive	Inactive	Inactive	Inactive	Inactive	Inactive	Inactive	Active	Inconclusive	Inconclusive	Active	Inactive	Inactive	Inconclusive	Inactive	Active		Inactive	Inconclusive	Inactive	Inactive	Inconclusive	Active		Inactive		Inactive	Inactive	Inconclusive		Inactive	Inactive	Inactive	Inconclusive	Active	Inactive	Inactive	Active	Inactive	Inconclusive	Active	Inactive	Inconclusive	Inactive	Inactive
AR - androgen receptor (human)	qHTS assay to identify small molecule antagonists of the androgen receptor (AR) signaling pathway: Summary	743063	AR antagonist	Inactive	Inconclusive	Inconclusive	Inactive	Inactive	Inactive	Inactive	Inactive	Inconclusive	Inconclusive	Active	Inconclusive	Inconclusive	Inactive	Inconclusive	Inactive	Inconclusive		Inactive	Inconclusive	Inconclusive	Inactive	Active	Active		Inactive		Inactive	Inactive	Inconclusive		Inactive	Inconclusive	Inactive	Inactive	Inconclusive	Inactive	Active	Inconclusive	Active	Inconclusive	Inconclusive	Inactive	Inactive	Inactive	Inactive
Thrb - thyroid hormone receptor beta (Norway rat)	qHTS assay to identify small molecule antagonists of the thyroid receptor (TR) signaling pathway: Summary	743067	Thrb anatgonist	Inconclusive	Inconclusive	Inactive	Inconclusive	Active	Inactive	Inactive	Inconclusive	Inconclusive	Inactive	Inconclusive	Active	Inconclusive	Inactive	Inconclusive	Inactive	Inconclusive		Inconclusive	Inconclusive	Inactive	Inactive	Active	Inconclusive		Inconclusive		Inactive	Inactive	Inconclusive		Inconclusive	Inconclusive	Inactive	Inconclusive	Inconclusive	Inactive	Inconclusive	Inconclusive	Active	Inconclusive	Inconclusive	Inactive	Inconclusive	Inactive	Inconclusive
ESR1 - estrogen receptor 1 (human)	qHTS assay to identify small molecule agonists of the estrogen receptor alpha (ER-alpha) signaling pathway: Summary	743077	ESR1 agonist	Inconclusive	Inactive	Inactive	Inactive	Inactive	Inactive	Inactive	Inactive	Inactive	Inactive	Inconclusive	Inactive	Inconclusive	Inactive	Inconclusive	Inactive	Inconclusive		Inconclusive	Inactive	Inactive	Inactive	Active	Inconclusive		Inactive		Inactive	Inactive	Inactive		Inactive	Inactive	Inconclusive	Inactive	Inactive	Inactive	Inactive	Active	Inactive	Inactive	Inactive	Inactive	Inconclusive	Inactive	Inactive
ESR1 - estrogen receptor 1 (human)	qHTS assay to identify small molecule antagonists of the estrogen receptor alpha (ER-alpha) signaling pathway: Summary	743078	ESR1 antagonist	Inconclusive	Inconclusive	Inconclusive	Inconclusive	Inconclusive	Inactive	Inactive	Inactive	Inconclusive	Inactive	Inconclusive	Inconclusive	Inactive	Inactive	Inconclusive	Inactive	Inconclusive		Inactive	Inconclusive	Inactive	Inactive	Active	Active		Inactive		Inactive	Inactive	Inactive		Inactive	Inactive	Inactive	Active	Inconclusive	Inactive	Inconclusive	Active	Inconclusive	Inconclusive	Inconclusive	Inactive	Inactive	Inactive	Inactive
ESR1 - estrogen receptor 1 (human)	qHTS assay to identify small molecule antagonists of the estrogen receptor alpha (ER-alpha) signaling pathway using the BG1 cell line: Summary	743091	ESR1 antagonist in BG1	Inconclusive	Inconclusive	Inactive	Inconclusive	Inconclusive	Inactive	Inactive	Inactive	Inconclusive	Inactive	Inactive	Inconclusive	Inactive	Inactive	Inconclusive	Inactive	Active		Inactive	Inactive	Inactive	Inactive	Inactive	Active		Inactive		Inactive	Inactive	Inconclusive		Inactive	Inactive	Inactive	Inconclusive	Inactive	Inactive	Inactive	Inconclusive	Inactive	Active	Active	Inactive	Inactive	Inactive	Inactive
AHR - aryl hydrocarbon receptor (human)	qHTS assay to identify small molecule that activate the aryl hydrocarbon receptor (AhR) signaling pathway: Summary	743122	AHR	Inactive	Inactive	Inactive	Inactive	Inactive	Inactive	Inactive	Inactive	Inactive	Inactive	Inconclusive	Inactive	Inactive	Inactive	Inconclusive	Inactive	Active		Inactive	Inactive	Inactive	Inactive	Inconclusive	Inactive		Inconclusive		Inactive	Inactive	Inactive		Inconclusive	Inactive	Inactive	Inactive	Inactive	Inactive	Inactive	Inconclusive	Inactive	Inactive	Inactive	Inactive	Inactive	Inactive	Inactive
CYP19A1 - cytochrome P450 family 19 subfamily A member 1 (human)	qHTS assay to identify aromatase inhibitors: Summary	743139	CYP19A1	Inactive	Inactive	Inactive	Inconclusive	Inactive	Inactive	Inconclusive	Inactive	Inconclusive	Inactive	Inconclusive	Inactive	Inactive	Inactive	Inconclusive	Inactive	Inconclusive		Inactive	Inconclusive	Inactive	Inactive	Inactive	Active		Inactive		Inactive	Inactive	Inactive		Inactive	Inactive	Inactive	Inconclusive	Inactive	Inactive	Inactive	Active	Inactive	Inconclusive	Active	Inactive	Inactive	Inactive	Inactive
PPARG - peroxisome proliferator activated receptor gamma (human)	qHTS assay to identify small molecule agonists of the peroxisome proliferator-activated receptor gamma (PPARg) signaling pathway: Summary	743140	PPARG agonist	Inactive	Inconclusive	Inactive	Inactive	Inactive	Inactive	Inactive	Inconclusive	Inconclusive	Inactive	Inconclusive	Inconclusive	Inactive	Inactive	Inconclusive	Inactive	Active		Inactive	Inactive	Inactive	Inactive	Inconclusive	Inconclusive		Inconclusive		Inactive	Inactive	Inconclusive		Inactive	Inactive	Inactive	Inconclusive	Inconclusive	Inactive	Inactive	Inconclusive	Inconclusive	Inconclusive	Inconclusive	Inactive	Inactive	Inactive	Inactive
PPARG - peroxisome proliferator activated receptor gamma (human)	qHTS assay to identify small molecule antagonists of the peroxisome proliferator-activated receptor gamma (PPARg) signaling pathway: Summary	743199	PPARG antagonist	Inactive	Inactive	Inactive	Inactive	Inactive	Inactive	Inactive	Inconclusive	Inconclusive				Inactive	Inactive	Inconclusive	Inactive	Inconclusive		Inactive	Inactive	Inactive	Inconclusive	Active	Inconclusive		Inactive		Inactive	Inactive	Active		Inactive	Inactive	Inactive	Inconclusive	Active	Inconclusive	Inactive	Active	Active	Inconclusive	Inconclusive	Inactive	Inactive	Inactive	Inactive
NFE2L2 - nuclear factor, erythroid 2 like 2 (human)	qHTS assay for small molecule agonists of the antioxidant response element (ARE) signaling pathway: Summary	743219	NFE2L2	Inactive	Inactive	Inconclusive	Inactive	Inconclusive	Inactive	Inactive	Inactive	Inconclusive				Inconclusive	Inactive	Inconclusive	Inactive	Active		Inactive	Inconclusive	Inactive	Inactive	Active	Active		Inactive		Inactive	Inactive	Inconclusive		Inactive	Active	Inconclusive	Inactive	Inconclusive	Inactive	Inactive	Inconclusive	Inconclusive	Inconclusive	Inconclusive	Inactive	Inactive	Inactive	Inactive
PPARD - peroxisome proliferator activated receptor delta (human)	qHTS assay to identify small molecule antagonists of the peroxisome proliferator-activated receptor delta (PPARd) signaling pathway: Summary	743226	PPARD antagonist	Inactive	Inconclusive	Inactive	Inactive	Inactive	Inactive	Inactive	Inconclusive	Inconclusive				Inactive	Inactive	Inconclusive	Inactive	Inconclusive		Inactive	Inactive	Inactive	Inactive	Active	Active		Inactive		Inactive	Inactive	Inconclusive		Inactive	Inactive	Inactive	Inconclusive	Inconclusive	Inactive	Inactive	Active	Inconclusive	Inconclusive	Inconclusive	Inactive	Inactive	Inactive	Inactive
PPARD - peroxisome proliferator activated receptor delta (human)	qHTS assay to identify small molecule agonists of the peroxisome proliferator-activated receptor delta (PPARd) signaling pathway: Summary	743227	PPARD agonist	Inactive	Inactive	Inactive	Inactive	Inactive	Inactive	Inactive	Inconclusive	Inconclusive				Inactive	Inactive	Inconclusive	Inactive	Active		Inactive	Inactive	Inconclusive	Inactive	Inactive	Inconclusive		Inactive		Inactive	Inactive	Inconclusive		Inactive	Inactive	Inactive	Inactive	Inactive	Inactive	Inconclusive	Inactive	Inactive	Inconclusive	Inconclusive	Inactive	Inactive	Inactive	Inactive
HSPB1 - heat shock protein family B (small) member 1 (human)	qHTS assay for small molecule activators of the heat shock response signaling pathway: Summary	743228	HSPB1	Inactive	Inactive	Inactive	Inactive	Inactive	Inactive	Inactive	Inconclusive	Inactive				Inactive	Inactive	Inconclusive	Inactive	Active		Inactive	Inactive	Inactive	Inactive	Inactive	Active		Inactive		Inactive	Inactive	Inactive		Inactive	Inactive	Inactive	Inactive	Inactive	Inactive	Inactive	Inactive	Inactive	Inactive	Inactive	Inactive	Inactive	Inactive	Inactive
NR1H4 - nuclear receptor subfamily 1 group H member 4 (human)	qHTS assay to identify small molecule agonists of the farnesoid-X-receptor (FXR) signaling pathway: Summary	743239	FXR agonist	Inactive	Inactive	Inactive	Inactive	Inactive	Inactive	Inactive	Inactive	Inactive				Inactive	Inactive	Inconclusive	Inactive	Active		Inactive	Inactive	Inactive	Inactive	Inactive	Inconclusive		Inactive		Inactive	Inactive	Inactive		Inactive	Inactive	Inactive	Inactive	Inactive	Inactive	Inactive	Active	Inactive	Inconclusive	Inactive	Inactive	Inactive	Inactive	Inactive
NR1H4 - nuclear receptor subfamily 1 group H member 4 (human)	qHTS assay to identify small molecule antagonists of the farnesoid-X-receptor (FXR) signaling pathway: Summary	743240	FXR antagonist	Inactive	Inactive	Inactive	Active	Inactive	Inactive	Inactive	Inconclusive	Inconclusive				Inactive	Inactive	Inconclusive	Inactive	Inconclusive		Inactive	Inconclusive	Inactive	Inactive	Inconclusive	Inconclusive		Inactive		Inactive	Inactive	Inconclusive		Inactive	Inactive	Inactive	Active	Inconclusive	Inactive	Inconclusive	Active	Inactive	Inconclusive	Inconclusive	Inactive	Inactive	Inactive	Inactive
VDR - vitamin D receptor (human)	qHTS assay to identify small molecule agonists of the vitamin D receptor (VDR) signaling pathway: Summary	743241	VDR agonist	Inactive	Inactive	Inactive	Inactive	Inactive	Inactive	Inactive	Inactive	Inactive				Inactive	Inactive	Inconclusive	Inactive	Active		Inactive	Inactive	Inactive	Inactive	Inactive	Inconclusive		Inactive		Inactive	Inactive	Inactive		Inactive	Inactive	Inactive	Inactive	Inactive	Inactive	Inactive	Inactive	Inactive	Inconclusive	Inconclusive	Inactive	Inactive	Inactive	Inactive
VDR - vitamin D receptor (human)	qHTS assay to identify small molecule antagonists of the vitamin D receptor (VDR) signaling pathway: Summary	743242	VDR antagonist	Inactive	Inactive	Inactive	Inactive	Inactive	Inactive	Inactive	Inconclusive	Inconclusive				Inactive	Inactive	Inconclusive	Inactive	Inconclusive		Inactive	Inconclusive	Inactive	Inactive	Inactive	Inconclusive		Inactive		Inactive	Inactive	Inconclusive		Inactive	Inactive	Inactive	Inconclusive	Inconclusive	Inactive	Inactive	Active	Inactive	Inconclusive	Inconclusive	Inactive	Inactive	Inactive	Inactive
NFKB1 - nuclear factor kappa B subunit 1 (human)	qHTS assay to identify small molecule agonists of the NFkB signaling pathway: Summary	1159518	NFKB1	Inactive	Inactive	Inactive	Inactive	Inactive	Inactive	Inactive	Inactive	Inactive				Inactive	Inactive	Inconclusive	Inactive	Inconclusive		Inactive	Inconclusive	Inactive	Inactive	Inactive	Inactive		Inactive		Inactive	Inactive	Inactive		Inactive	Inactive	Inactive	Inactive	Inactive	Inactive	Inactive	Inactive	Inactive	Inactive	Inactive	Inactive	Inactive	Inactive	Inactive
ATF6 - activating transcription factor 6 (human)	qHTS assay to identify small molecule agonists of the endoplasmic reticulum stress response signaling pathway: Summary	1159519	ATF6	Inactive	Inactive	Inactive	Inactive	Inactive	Inactive	Inactive	Inactive	Inactive				Inactive	Inactive	Inconclusive	Inactive	Active		Inactive	Inactive	Inactive	Inactive	Inactive	Inactive		Inactive		Inactive	Inactive	Inactive		Inactive	Inactive	Inactive	Inactive	Inactive	Inactive	Inactive	Inconclusive	Inconclusive	Inconclusive	Inconclusive	Inactive	Inactive	Inactive	Inactive
Rorc - RAR-related orphan receptor gamma (house mouse)	qHTS assay to identify small molecule antagonists of the retinoid-related orphan receptor gamma (ROR-gamma) signaling pathway: Summary	1159523	Rorc	Inconclusive	Inconclusive	Inactive	Active	Inconclusive	Inactive	Inactive	Inconclusive	Inconclusive				Inactive	Inactive	Inconclusive	Inactive	Inconclusive		Inconclusive	Active	Inactive	Inactive	Active	Active		Inactive		Inactive	Inactive	Active		Inconclusive	Inconclusive	Inactive	Active	Inconclusive	Inactive	Active	Inconclusive	Inconclusive	Active	Active	Inactive	Inactive	Inactive	Inactive
JUN - Jun proto-oncogene, AP-1 transcription factor subunit (human)	qHTS assay to identify small molecule agonists of the AP-1 signaling pathway: Summary	1159528	JUN	Inactive	Inconclusive	Inconclusive	Inconclusive	Inactive	Inactive	Inactive	Inconclusive	Active				Inactive	Inactive	Inconclusive	Inactive	Inconclusive		Inactive	Active	Inactive	Inactive	Inactive	Inactive		Inactive		Inactive	Inactive	Active		Inactive	Active	Inactive	Active	Inactive	Inactive	Inactive	Inconclusive	Inactive	Inconclusive	Inconclusive	Inactive	Active	Inactive	Active
RXRA - retinoid X receptor alpha (human)	qHTS assay to identify small molecule agonists of the RXR signaling pathway: Summary	1159531	RXRA	Inactive	Inactive	Inconclusive	Inactive	Inconclusive	Inactive	Inactive	Inconclusive	Inconclusive				Inactive	Inactive	Inconclusive	Inactive	Inconclusive		Inactive	Inactive	Inactive	Inactive	Inactive	Inconclusive		Inactive		Inactive	Inactive	Inconclusive		Inconclusive	Inactive	Inactive	Inconclusive	Inactive	Inactive	Inactive	Inconclusive	Inconclusive	Inconclusive	Inconclusive	Inactive	Inactive	Inactive	Inactive
RARA - retinoic acid receptor alpha (human)	qHTS assay to identify small molecule antagonists of the retinoic acid receptor (RAR) signaling pathway: Summary	1159555	RARA	Inactive	Inactive	Inactive	Inactive	Inconclusive	Inactive	Inactive	Active	Active				Inactive	Inconclusive	Active	Inactive	Inconclusive		Inconclusive	Active	Inactive	Inactive	Inconclusive	Inactive		Inconclusive		Inconclusive	Inactive	Active		Inactive	Inactive	Inactive	Active	Inconclusive	Inactive	Inconclusive	Active	Inactive	Inactive	Inconclusive	Inactive	Inactive	Inactive	Inconclusive
NR1I3 - nuclear receptor subfamily 1 group I member 3 (human)	qHTS assay to identify small molecule agonists of the constitutive androstane receptor (CAR) signaling pathway: Summary	1224892	CAR agonist	Inactive	Inactive	Inactive	Inactive	Inconclusive	Inactive	Inactive	Inactive	Inconclusive				Inactive	Inactive	Inconclusive	Inactive	Active		Inconclusive	Inconclusive	Inactive	Inactive	Active	Inconclusive		Inactive		Inactive	Inactive	Inconclusive		Inactive	Inactive	Inactive	Inactive	Inactive	Inactive	Inactive	Inconclusive	Inactive	Inactive	Inconclusive	Inactive	Inactive	Inactive	Inactive
NR1I3 - nuclear receptor subfamily 1 group I member 3 (human)	qHTS assay to identify small molecule antagonists of the constitutive androstane receptor (CAR) signaling pathway: Summary	1224893	CAR antagonist	Inactive	Inconclusive	Inactive	Inconclusive	Active	Inactive	Inactive	Inconclusive	Inconclusive				Inactive	Inactive	Inconclusive	Inactive	Inconclusive		Inconclusive	Inconclusive	Inactive	Inactive	Inconclusive	Active		Inactive		Inactive	Inactive	Inconclusive		Inactive	Inactive	Inactive	Inconclusive	Inconclusive	Inactive	Active	Active	Inactive	Inconclusive	Inconclusive	Inactive	Inactive	Inactive	Inactive
HIF1A - hypoxia inducible factor 1 alpha subunit (human)	qHTS assay to identify small molecule agonists of the hypoxia (HIF-1) signaling pathway: Summary	1224894	HIF1A	Inactive	Inactive	Inactive	Inactive	Inconclusive	Inactive	Inactive	Inconclusive	Inactive				Inactive	Inactive	Inconclusive	Inactive	Active		Inactive	Inconclusive	Inactive	Inactive	Inactive	Inactive		Inactive		Inactive	Inactive	Inactive		Inactive	Inactive	Inactive	Inactive	Inactive	Inactive	Inactive	Inconclusive	Inactive	Inactive	Inactive	Inactive	Inactive	Inactive	Inactive
TSHR - thyroid stimulating hormone receptor (human)	qHTS assay to identify small molecule agonists of the thyroid stimulating hormone receptor (TSHR) signaling pathway: Summary	1224895	TSHR agonist	Inactive	Inactive	Inactive	Inactive	Inactive	Inactive	Inactive	Inactive	Inconclusive				Inactive	Inactive	Active	Inactive	Inconclusive		Inactive	Inconclusive	Inactive	Inactive	Inactive	Inactive		Inactive		Inactive	Inactive	Inactive		Inactive	Active	Inactive	Inactive	Inactive	Inactive	Inactive	Inactive	Inactive	Inconclusive	Inconclusive	Inactive	Inactive	Inactive	Inactive
LOC100757539 - histone H2AX (Chinese hamster)	qHTS assay to identify small molecule agonists of H2AX: Summary	1224896	H2AX	Inactive	Inactive	Inactive	Inactive	Active	Inactive	Inactive	Active	Inactive				Inactive	Inactive	Active	Inactive	Inactive		Inactive	Active	Inactive	Inactive	Inactive	Inactive		Inactive		Inactive	Inactive	Active		Inactive	Active	Inactive	Active	Inconclusive	Inactive	Active	Active	Inactive	Inactive	Inactive	Inactive	Inactive	Inactive	Inactive
AR - androgen receptor (human)	qHTS assay to identify small molecule antagonists of the androgen receptor (AR) signaling pathway using the MDA cell line in the presence of 0.5 nM R1881: Summary	1259247	AR antagonist in MDA with agonist	Inactive	Inactive	Active	Inactive	Inconclusive	Inactive	Inactive	Inactive	Inconclusive				Inactive	Inactive	Inconclusive	Inactive	Active		Inactive	Inconclusive	Inactive	Inactive	Active	Active		Inconclusive		Inactive	Inconclusive	Inconclusive		Active	Inactive	Inactive	Inconclusive	Active	Inactive	Inactive	Active	Inactive	Inconclusive	Inconclusive	Inactive	Inactive	Inactive	Inconclusive
ESR1 - estrogen receptor 1 (human)	qHTS assay to identify small molecule antagonists of the estrogen receptor alpha (ER-alpha) signaling pathway using the BG1 cell line in the presence of 0.1 nM 17-beta-estradiol: Summary	1259248	ESR1 antagonist in BG1with agonist	Inactive	Inactive	Inactive	Inactive	Inconclusive	Inactive	Inactive	Inactive	Inconclusive				Inactive	Inactive	Inconclusive	Inactive	Active		Inactive	Inconclusive	Inactive	Inactive	Inconclusive	Active		Inactive		Inactive	Inconclusive	Inactive		Active	Inactive	Inactive	Inactive	Inconclusive	Inactive	Inactive	Inconclusive	Inactive	Inconclusive	Active	Inactive	Inactive	Inactive	Inactive
AR - androgen receptor (human)	qHTS assay to identify small molecule agonists of the androgen receptor (AR) signaling pathway in the presence of an antagonist: Summary	1259387	AR agonist with antagonist	Inactive	Inactive	Inactive	Inactive	Inactive	Inactive	Inactive	Inactive	Inactive				Inactive	Inactive	Inactive	Inactive	Inactive		Inactive	Inactive	Inactive	Inactive	Inactive	Inactive		Inconclusive		Inactive	Inconclusive	Inactive		Inactive	Inactive	Inactive	Inactive	Inactive	Inactive	Inactive	Inactive	Inactive	Inconclusive	Active	Inactive	Inactive	Inactive	Inactive
HDAC9 - histone deacetylase 9 (human)	qHTS assay to identify small molecule HDAC inhibitors: Summary	1259388	HDAC9	Inactive	Inactive	Inactive	Inactive	Inactive	Inactive	Inactive	Inactive	Inactive				Inactive	Inactive	Inactive	Inactive	Inactive		Inactive	Inactive	Inactive	Inactive	Inactive	Inactive		Inactive		Inactive	Inactive	Inactive		Inactive	Inactive	Inactive	Inactive	Inactive	Inactive	Inactive	Inactive	Inactive	Inactive	Inactive	Inactive	Inactive	Inactive	Inactive
GLI3 - GLI family zinc finger 3 (human)	qHTS assay to identify small molecule agonists of the sonic hedgehog signaling (Shh) pathway: Summary	1259390	GLI3 agonist	Inactive	Inactive	Inactive	Inactive	Inactive	Inactive	Inactive	Inactive	Inactive				Inactive	Inactive	Inconclusive	Inactive	Inactive		Inactive	Inactive	Inactive	Inactive	Inactive	Inconclusive		Inactive		Inactive	Inactive	Inactive		Inactive	Inactive	Inactive	Inactive	Inactive	Inactive	Inactive	Inconclusive	Inactive	Inactive	Inactive	Inactive	Inactive	Inactive	Inactive
ESR1 - estrogen receptor 1 (human)	qHTS assay to identify small molecule agonists of the estrogen receptor alpha (ER-alpha) signaling pathway in the presence of an antagonist: Summary	1259391	ESR1agonist with antagonist	Inactive	Inactive	Inactive	Inactive	Inactive	Inactive	Inactive	Inactive	Inactive				Inactive	Inactive	Inactive	Inactive	Inactive		Inconclusive	Inactive	Inactive	Inactive	Active	Inactive		Inactive		Inactive	Inactive	Inactive		Inactive	Inactive	Inactive	Inactive	Inactive	Inactive	Inactive	Inactive	Inactive	Inactive	Inactive	Inactive	Inactive	Inactive	Inactive
GLI3 - GLI family zinc finger 3 (human)	qHTS assay to identify small molecule antagonists of the sonic hedgehog signaling (Shh) pathway: Summary	1259392	GLI3 antagonist	Inactive	Inconclusive	Inconclusive	Inactive	Inconclusive	Inactive	Inconclusive	Inactive	Active				Inactive	Inactive	Inconclusive	Inactive	Inactive		Inactive	Inconclusive	Active	Inactive	Active	Inconclusive		Inactive		Inactive	Inactive	Active		Active	Active	Inactive	Active	Inconclusive	Inactive	Inactive	Active	Inactive	Inactive	Active	Inconclusive	Inconclusive	Inactive	Active
TSHR - thyroid stimulating hormone receptor (human)	qHTS assay to identify small molecule agonists or antagonists of the thyroid stimulating hormone receptor (TSHR) signaling pathway - wild type cell line counter screen: Summary	1259393	TSHR agonist or antagonist	Inactive	Inactive	Inactive	Inactive	Inactive	Inactive	Inactive	Inactive	Inactive				Inactive	Inactive	Inactive	Inactive	Inactive		Inactive	Inactive	Inactive	Inactive	Inactive	Inactive		Inactive		Inactive	Inactive	Inactive		Inactive	Inactive	Inactive	Inactive	Inactive	Inactive	Inactive	Inactive	Inactive	Inactive	Inactive	Inactive	Inactive	Inactive	Inactive
ESR2 - estrogen receptor 2 (human)	qHTS assay to identify small molecule agonists of the estrogen receptor beta (ER-beta) signaling pathway: Summary	1259394	ESR2 agonist	Inactive	Inactive	Inactive	Inactive	Inactive	Inactive	Inactive	Inactive	Inactive				Inactive	Inactive	Inconclusive	Inactive	Active		Inconclusive	Inactive	Inactive	Inactive	Inconclusive	Inactive		Inactive		Inactive	Inactive	Inactive		Inactive	Inactive	Inactive	Inactive	Inactive	Inconclusive	Inconclusive	Active	Inactive	Inactive	Inconclusive	Inactive	Inactive	Inactive	Inactive
TSHR - thyroid stimulating hormone receptor (human)	qHTS assay to identify small molecule antagonists of the thyroid stimulating hormone receptor (TSHR) signaling pathway: Summary	1259395	TSHR antagonist	Inactive	Inconclusive	Inactive	Inactive	Inactive	Inactive	Inactive	Inactive	Active				Inactive	Inactive	Active	Inactive	Inactive		Inactive	Inconclusive	Inactive	Inactive	Inactive	Inactive		Inactive		Inactive	Inactive	Active		Inconclusive	Active	Inactive	Active	Inactive	Inactive	Inactive	Inactive	Inactive	Active	Active	Inactive	Inactive	Inactive	Inconclusive
ESR2 - estrogen receptor 2 (human)	qHTS assay to identify small molecule antagonists of the estrogen receptor beta (ER-beta) signaling pathway: Summary	1259396	ESR2 antagonist	Inconclusive	Inactive	Inactive	Inactive	Inconclusive	Inactive	Inactive	Inconclusive	Inconclusive				Inactive	Inconclusive	Inconclusive	Inactive	Inconclusive		Inconclusive	Inconclusive	Inactive	Inactive	Active	Active		Inactive		Inactive	Inactive	Inconclusive		Active	Inconclusive	Inactive	Inconclusive	Inconclusive	Inactive	Inactive	Active	Inconclusive	Inconclusive	Inconclusive	Inactive	Inactive	Inactive	Inconclusive
ESRRA - estrogen related receptor alpha (human)	qHTS assay to identify small molecule antagonists of the estrogen related receptor signaling pathway with the pleiotropic PPARgamma coactivator (PGC) from Tox21 10K library: Summary	1259401	ESRRA antagonist with PGC	Active	Inactive	Inactive	Inconclusive	Inactive	Inactive	Inconclusive	Inconclusive	Inconclusive				Inconclusive	Inactive	Inconclusive	Inactive	Inconclusive		Inconclusive	Inconclusive	Inconclusive	Inactive	Inconclusive	Active		Inconclusive		Inactive	Inconclusive	Inactive		Inconclusive	Inactive	Inactive	Inactive	Inconclusive	Inactive	Inactive	Inconclusive	Active	Inconclusive	Inconclusive	Inconclusive	Inactive	Inactive	Inactive
ESRRA - estrogen related receptor alpha (human)	qHTS assay to identify small molecule agonists of the estrogen related receptor signaling pathway with the pleiotropic PPARgamma coactivator (PGC) from Tox21 10K library: Summary	1259402	ESRRA agonist with PGC	Inconclusive	Inactive	Inactive	Inactive	Inactive	Inactive	Inactive	Inactive	Active				Inactive	Inactive	Inconclusive	Inactive	Active		Inconclusive	Inactive	Inactive	Inactive	Inconclusive	Inconclusive		Inactive		Inactive	Inactive	Inactive		Inconclusive	Inactive	Inactive	Inactive	Inactive	Inactive	Inactive	Active	Inconclusive	Inconclusive	Inconclusive	Inactive	Inactive	Inactive	Inactive
ESRRA - estrogen related receptor alpha (human)	qHTS assay to identify small molecule antagonists of the estrogen related receptor (ERR) signaling pathway from Tox21 library: Summary	1259403	ESRRA antagonist	Active	Inactive	Inconclusive	Active	Active	Inactive	Inactive	Inconclusive	Inconclusive				Inactive	Inactive	Inconclusive	Inactive	Inconclusive		Inconclusive	Inconclusive	Inactive	Inactive	Inconclusive	Active		Inconclusive		Inconclusive	Inactive	Inconclusive		Inconclusive	Inconclusive	Inactive	Inconclusive	Inconclusive	Inactive	Inconclusive	Inactive	Active	Inconclusive	Inconclusive	Inactive	Inactive	Inactive	Inactive
ESRRA - estrogen related receptor alpha (human)	qHTS assay to identify small molecule agonists of the estrogen related receptor (ERR) signaling pathway from Tox21 library: Summary	1259404	ESRRA agonist	Inconclusive	Inactive	Inconclusive	Inconclusive	Inconclusive	Inactive	Inactive	Inconclusive	Inconclusive				Inactive	Inactive	Inconclusive	Inactive	Active		Inconclusive	Inconclusive	Inactive	Inactive	Inconclusive	Inconclusive		Inactive		Inconclusive	Inactive	Inconclusive		Inconclusive	Inconclusive	Inactive	Inconclusive	Inconclusive	Inactive	Inactive	Inactive	Inconclusive	Inconclusive	Inconclusive	Inactive	Inactive	Inactive	Inactive
[truncated: 89 more columns]

## Sheet: Table S7
Supplementary Table 7. Summary data on genotoxicity, carcinogenicity, 50 physiological activities, and MBD modulating activity.
Compound	Cas No.	Concentration (M)	Nuclei count	Foci intensity	Foci area	Foci count	Category	Genotoxicity	Carcinogenicity	ATAD5	TP53	Mitochondria	GR agonist	GR antagonist	AR agonist	AR antagonist in MDA	AR antagonist	Thrb anatgonist	ESR1 agonist	ESR1 antagonist	ESR1 antagonist in BG1	AHR	CYP19A1	PPARG agonist	PPARG antagonist	NFE2L2	PPARD antagonist	PPARD agonist	HSPB1	FXR agonist	FXR antagonist	VDR agonist	VDR antagonist	NFKB1	ATF6	Rorc	JUN	RXRA	RARA	CAR agonist	CAR antagonist	HIF1A	TSHR agonist	H2AX	AR antagonist in MDA with agonist	ESR1 antagonist in BG1with agonist	AR agonist with antagonist	HDAC9	GLI3 agonist
(＋)-cis-Diltiazem hydrochloride	33286-22-5	10-6	1.10259	0.97215	0.976088	0.985837	A	Inactive	Inactive	Inactive	Inconclusive	Inactive	Inactive	Inconclusive	Inactive	Inactive	Inactive	Inconclusive	Inconclusive	Inconclusive	Inconclusive	Inactive	Inactive	Inactive	Inactive	Inactive	Inactive	Inactive	Inactive	Inactive	Inactive	Inactive	Inactive	Inactive	Inactive	Inconclusive	Inactive	Inactive	Inactive	Inactive	Inactive	Inactive	Inactive	Inactive	Inactive	Inactive	Inactive	Inactive	Inactive
(±)-Verapamil hydrochloride	152-11-4	10-6	1.19167	0.990416	0.978413	0.938016	A	Inactive	Inactive	Inactive	Inactive	Inconclusive	Inactive	Inactive	Inactive	Inconclusive	Inconclusive	Inconclusive	Inactive	Inconclusive	Inconclusive	Inactive	Inactive	Inconclusive	Inactive	Inactive	Inconclusive	Inactive	Inactive	Inactive	Inactive	Inactive	Inactive	Inactive	Inactive	Inconclusive	Inconclusive	Inactive	Inactive	Inactive	Inconclusive	Inactive	Inactive	Inactive	Inactive	Inactive	Inactive	Inactive	Inactive
2-Phenylphenol	90-43-7	10-6	1.06746	0.884586	0.892659	0.943987	A	Active	Active	Inactive	Inactive	Active	Inactive	Inactive	Inactive	Inactive	Inconclusive	Inactive	Inactive	Inconclusive	Inactive	Inactive	Inactive	Inactive	Inactive	Inconclusive	Inactive	Inactive	Inactive	Inactive	Inactive	Inactive	Inactive	Inactive	Inactive	Inactive	Inconclusive	Inconclusive	Inactive	Inactive	Inactive	Inactive	Inactive	Inactive	Active	Inactive	Inactive	Inactive	Inactive
5-Aza-2'-deoxycytidine	2353-33-5	10-7	0.767603	0.563902	0.563127	0.634177	A	Active	Active	Inconclusive	Active	Inactive	Inactive	Inactive	Inactive	Inactive	Inactive	Inconclusive	Inactive	Inconclusive	Inconclusive	Inactive	Inconclusive	Inactive	Inactive	Inactive	Inactive	Inactive	Inactive	Inactive	Active	Inactive	Inactive	Inactive	Inactive	Active	Inconclusive	Inactive	Inactive	Inactive	Inconclusive	Inactive	Inactive	Inactive	Inactive	Inactive	Inactive	Inactive	Inactive
5-Fluorouracil	51-21-8	10-6	0.804222	1.00277	1.00807	1.07814	C	Active	Active	Active	Active	Inactive	Inactive	Inactive	Inactive	Inactive	Inactive	Active	Inactive	Inconclusive	Inconclusive	Inactive	Inactive	Inactive	Inactive	Inconclusive	Inactive	Inactive	Inactive	Inactive	Inactive	Inactive	Inactive	Inactive	Inactive	Inconclusive	Inactive	Inconclusive	Inconclusive	Inconclusive	Active	Inconclusive	Inactive	Active	Inconclusive	Inconclusive	Inactive	Inactive	Inactive
Acebutolol hydrochloride	34381-68-5	10-6	0.936295	0.843499	0.869505	0.979627	C	Inactive	Inactive	Inactive	Inactive	Inactive	Inactive	Inactive	Inactive	Inactive	Inactive	Inactive	Inactive	Inactive	Inactive	Inactive	Inactive	Inactive	Inactive	Inactive	Inactive	Inactive	Inactive	Inactive	Inactive	Inactive	Inactive	Inactive	Inactive	Inactive	Inactive	Inactive	Inactive	Inactive	Inactive	Inactive	Inactive	Inactive	Inactive	Inactive	Inactive	Inactive	Inactive
Adipic acid	124-04-9	10-6	0.946003	1.09799	1.101	1.00921	B	Inactive	Inactive	Inactive	Inactive	Inactive	Inactive	Inactive	Inactive	Inactive	Inactive	Inactive	Inactive	Inactive	Inactive	Inactive	Inconclusive	Inactive	Inactive	Inactive	Inactive	Inactive	Inactive	Inactive	Inactive	Inactive	Inactive	Inactive	Inactive	Inactive	Inactive	Inactive	Inactive	Inactive	Inactive	Inactive	Inactive	Inactive	Inactive	Inactive	Inactive	Inactive	Inactive
Amiodarone hydrochloride	19774-82-4	10-6	0.901073	0.920794	0.941754	1.02695	C	Active	Inactive	Inactive	Inactive	Inconclusive	Inconclusive	Inconclusive	Inactive	Inactive	Inactive	Inconclusive	Inactive	Inactive	Inactive	Inactive	Inactive	Inconclusive	Inconclusive	Inactive	Inconclusive	Inconclusive	Inconclusive	Inactive	Inconclusive	Inactive	Inconclusive	Inactive	Inactive	Inconclusive	Inconclusive	Inconclusive	Active	Inactive	Inconclusive	Inconclusive	Inactive	Active	Inactive	Inactive	Inactive	Inactive	Inactive
Amitriptyline hydrochloride	549-18-8	10-6	1.01734	1.28445	1.28704	1.11379	B	Inactive	Inactive	Inactive	Inactive	Inconclusive	Inactive	Inconclusive	Inactive	Active	Inconclusive	Inconclusive	Inactive	Inconclusive	Inconclusive	Inactive	Inconclusive	Inconclusive	Inconclusive	Inconclusive	Inconclusive	Inconclusive	Inactive	Inactive	Inconclusive	Inactive	Inconclusive	Inactive	Inactive	Inconclusive	Active	Inconclusive	Active	Inconclusive	Inconclusive	Inactive	Inconclusive	Inactive	Inconclusive	Inconclusive	Inactive	Inactive	Inactive
Amoxicillin	61336-70-7	10-6	0.951877	0.969165	0.975403	1.04111	C	Inactive	Inactive	Inactive	Inactive	Inactive	Inactive	Inactive	Inactive	Inconclusive	Inconclusive	Inactive	Inactive	Inactive	Inactive	Inactive	Inactive	Inactive
Amsacrine hydrochloride	54301-15-4	10-9	0.825941	0.981743	0.987297	1.06837	C	Active	Active	Inconclusive	Active	Active	Inconclusive	Inconclusive	Inconclusive	Inconclusive	Active	Inconclusive	Inconclusive	Inconclusive	Inactive	Inconclusive	Inconclusive	Inconclusive
Arsenic trioxide	1327-53-3	10-6	0.846499	0.940281	0.957081	0.985667	C	Active	Active	Inactive	Active	Inactive	Inconclusive	Inconclusive	Active	Active	Inconclusive	Active	Inactive	Inconclusive	Inconclusive	Inactive	Inactive	Inconclusive
Ascorbic acid	50-81-7	10-6	0.890222	1.05433	1.06277	1.06844	C	Active	Inactive	Inactive	Inactive	Inactive	Inactive	Inconclusive	Inactive	Inactive	Inconclusive	Inconclusive	Inconclusive	Inactive	Inactive	Inactive	Inactive	Inactive	Inactive	Inconclusive	Inactive	Inactive	Inactive	Inactive	Inactive	Inactive	Inactive	Inactive	Inactive	Inactive	Inactive	Inactive	Inactive	Inactive	Inactive	Inactive	Inactive	Inactive	Inactive	Inactive	Inactive	Inactive	Inactive
Aspartame	22839-47-0	10-6	1.06741	1.05087	1.04762	0.975737	A	Active	Inactive	Inactive	Inactive	Inactive	Inactive	Inactive	Inactive	Inactive	Inactive	Inactive	Inactive	Inactive	Inactive	Inactive	Inactive	Inactive	Inactive	Inactive	Inactive	Inactive	Inactive	Inactive	Inactive	Inactive	Inactive	Inactive	Inactive	Inactive	Inactive	Inactive	Inconclusive	Inactive	Inactive	Inactive	Inactive	Inactive	Inactive	Inactive	Inactive	Inactive	Inactive
Astemizole	68844-77-9	10-6	1.00844	0.952335	0.954935	1.00192	A	Inactive	Inactive	Inconclusive	Inconclusive	Inconclusive	Inconclusive	Inconclusive	Inconclusive	Inconclusive	Inconclusive	Inconclusive	Inconclusive	Inconclusive	Inconclusive	Inconclusive	Inconclusive	Inconclusive	Inconclusive	Inconclusive	Inconclusive	Inconclusive	Inconclusive	Inconclusive	Inconclusive	Inconclusive	Inconclusive	Inconclusive	Inconclusive	Inconclusive	Inconclusive	Inconclusive	Active	Inconclusive	Inconclusive	Inconclusive	Active	Active	Inconclusive	Inconclusive	Inactive	Inactive	Inconclusive
Atenolol	29122-68-7	10-6	0.916147	0.940598	0.956755	1.00252	C	Inactive	Inactive	Inactive	Inactive	Inconclusive	Inactive	Inactive	Inactive	Inactive	Inactive	Inactive	Inactive	Inactive	Inactive	Inactive	Inactive	Inactive	Inactive	Inactive	Inactive	Inactive	Inactive	Inactive	Inactive	Inactive	Inactive	Inactive	Inactive	Inactive	Inactive	Inactive	Inactive	Inactive	Inactive	Inactive	Inactive	Inactive	Inactive	Inactive	Inactive	Inactive	Inactive
BaP	50-32-8	10-6	0.88752	0.953248	0.972559	1.05589	C	Active	Active	Inactive	Active	Inconclusive	Active	Inconclusive	Active	Active	Inconclusive	Inconclusive	Inconclusive	Inconclusive	Active	Active	Inconclusive	Active	Inconclusive	Active	Inconclusive	Active	Active	Active	Inconclusive	Active	Inconclusive	Inconclusive	Active	Inconclusive	Inconclusive	Inconclusive	Inconclusive	Active	Inconclusive	Active	Inconclusive	Inactive	Active	Active	Inactive	Inactive	Inactive
BcF	205-12-9	10-6	0.937083	0.983012	0.980746	0.980226	B	Inactive	Inconclusive
Benzoic acid	65-85-0	10-6	0.791131	1.07557	1.08653	1.01427	B	Inactive	Inactive	Inactive	Inactive	Inactive	Inactive	Inactive	Inactive	Inactive	Inactive	Inconclusive	Inconclusive	Inactive	Inactive	Inactive	Inactive	Inactive	Inactive	Inactive	Inactive	Inactive	Inactive	Inactive	Inactive	Inactive	Inactive	Inactive	Inactive	Inconclusive	Inactive	Inactive	Inconclusive	Inconclusive	Inconclusive	Inactive	Inactive	Inactive	Inactive	Inactive	Inactive	Inactive	Inactive
Bepridil・HCl・H2O	74764-40-2	10-6	1.28871	0.928865	0.913073	0.898673	A	Inactive	Inactive	Inconclusive	Inconclusive	Inconclusive	Inactive	Inactive	Inactive	Inconclusive	Inconclusive	Inconclusive	Inactive	Inconclusive	Inactive	Inactive	Inconclusive	Inactive	Inactive	Inconclusive	Inactive	Inactive	Inactive	Inactive	Inconclusive	Inactive	Inconclusive	Inconclusive	Inactive	Active	Active	Inactive	Active	Inconclusive	Inconclusive	Inconclusive	Inconclusive	Active	Inconclusive	Inconclusive	Inactive	Inactive	Inactive
BeSO4	7787-56-6	10-6	0.918539	1.03687	1.05516	1.08303	C	Active	Active	Inactive	Inactive	Inconclusive	Inactive	Inactive	Inactive	Inactive	Inconclusive	Inactive	Inactive	Inactive	Inactive	Inactive	Inactive	Inactive	Inactive	Inactive	Inactive	Inconclusive	Inactive	Inactive	Inactive	Inactive	Inactive	Inactive	Inactive	Inactive	Inactive	Inactive	Inactive	Inactive	Inactive	Inactive	Inactive	Inactive	Inactive	Inactive	Inactive	Inactive	Inactive
Biotin	58-85-5	10-6	1.0788	1.22612	1.23268	1.16159	B	Inactive	Inactive	Inactive	Inactive	Inconclusive	Inactive	Inactive	Inactive	Inactive	Inactive	Inactive	Inactive	Inactive	Inactive	Inactive	Inactive	Inactive	Inconclusive	Inactive	Inactive	Inactive	Inactive	Inactive	Inactive	Inactive	Inactive	Inactive	Inactive	Inactive	Inactive	Inactive	Inactive	Inactive	Inactive	Inactive	Inactive	Inactive	Inactive	Inactive	Inactive	Inactive	Inactive
Bisphenol A	80-05-7	3x10-8	0.913544	0.887072	0.894814	0.95028	C	Active	Active	Inactive	Inactive	Active	Inactive	Active	Inactive	Inconclusive	Active	Active	Active	Active	Inactive	Inconclusive	Inactive	Inconclusive	Active	Active	Active	Inactive	Inactive	Inactive	Inconclusive	Inactive	Inactive	Inactive	Inactive	Active	Inactive	Inactive	Inconclusive	Active	Inconclusive	Inactive	Inactive	Inactive	Active	Inconclusive	Inactive	Inactive	Inactive
Bortezomib	179324-69-7	10-10	1.00758	1.28653	1.26974	1.10192	B	Inactive	Inactive	Active	Active	Inconclusive	Inactive	Inconclusive	Inactive	Active	Active	Inconclusive	Inconclusive	Active	Active	Inactive	Active	Inconclusive	Inconclusive	Active	Active	Inconclusive	Active	Inconclusive	Inconclusive	Inconclusive	Inconclusive	Inactive	Inactive	Active	Inactive	Inconclusive	Inactive	Inconclusive	Active	Inactive	Inactive	Inactive	Active	Active	Inactive	Inactive	Inconclusive
Bupivacaine hydrochloride	73360-54-0	10-6	0.980478	0.866459	0.872574	0.927583	A	Inactive	Inactive
Busulfan	55-98-1	10-6	1.05056	0.955134	0.957231	0.98156	A	Active	Active	Inactive	Inactive	Inconclusive	Inactive	Inconclusive	Inactive	Inactive	Inactive	Inconclusive	Inactive	Inactive	Inactive	Inconclusive	Inactive	Inconclusive	Inactive	Inactive	Inactive	Inactive	Inactive	Inactive	Inactive	Inactive	Inactive	Inactive	Inactive	Inactive	Inactive	Inactive	Inconclusive	Inactive	Inactive	Inactive	Inactive	Inactive	Inconclusive	Inactive	Inconclusive	Inactive	Inactive
Camptothecin	7689-03-4	10-10	1.0883	1.21269	1.20786	1.12646	B	Active	Inactive
Carbamazepine	298-46-4	10-6	0.983186	1.00846	1.02151	1.05544	C	Inactive	Inactive	Inactive	Inactive	Inactive	Inactive	Inactive	Inactive	Inactive	Inactive	Inactive	Inactive	Inactive	Inactive	Inactive	Inactive	Inactive	Inactive	Inactive	Inactive	Inactive	Inactive	Inactive	Inactive	Inactive	Inactive	Inactive	Inactive	Inactive	Inactive	Inactive	Inconclusive	Inactive	Inactive	Inactive	Inactive	Inactive	Inactive	Inactive	Inactive	Inactive	Inactive
Chloroquine diphosphate	50-63-5	10-6	0.934918	0.9166	0.936934	1.00261	C	Active	Inconclusive	Inactive	Inactive	Inactive	Inactive	Inactive	Inactive	Inactive	Inactive	Inactive	Inactive	Inactive	Inactive	Inactive	Inactive	Inactive	Inactive	Inactive	Inactive	Inactive	Inactive	Inactive	Inactive	Inactive	Inactive	Inactive	Inactive	Inactive	Inactive	Inactive	Inactive	Inactive	Inactive	Inactive	Inactive	Inactive	Inconclusive	Inconclusive	Inconclusive	Inactive	Inactive
Chlorpromazine hydrochloride	69-09-0	10-6	0.778519	1.16954	1.20214	1.16263	B	Active	Inactive	Inactive	Active	Inconclusive	Inconclusive	Inactive	Inactive	Inconclusive	Inconclusive	Inconclusive	Inactive	Inactive	Inconclusive	Inactive	Inactive	Inconclusive	Active	Inconclusive	Inconclusive	Inconclusive	Inactive	Inactive	Inconclusive	Inactive	Inconclusive	Inactive	Inactive	Active	Active	Inconclusive	Active	Inconclusive	Inconclusive	Inactive	Inactive	Active	Inconclusive	Inactive	Inactive	Inactive	Inactive
Cinobufotalin	1108-68-5	10-8	0.91623	0.991794	0.997233	1.07302	C	Inactive	Inactive
Cisapride	260779-88-2	10-6	1.0396	1.02279	1.02001	0.983801	A	Inactive	Inactive	Inactive	Inactive	Inconclusive	Inactive	Inactive	Inactive	Inactive	Inactive	Inconclusive	Inactive	Inactive	Inactive	Inconclusive	Inactive	Inactive	Inactive	Inactive	Inactive	Inactive	Inactive	Inactive	Inactive	Inactive	Inactive	Inactive	Inactive	Inconclusive	Inactive	Inconclusive	Inactive	Inactive	Inactive	Inactive	Inactive	Inactive	Active	Active	Inactive	Inactive	Inactive
Cisplatin	15663-27-1	10-6	0.776815	1.15721	1.17202	1.07642	B	Active	Active	Inactive	Inactive	Inconclusive	Inactive	Inactive	Inactive	Inactive	Inconclusive	Inconclusive	Inactive	Inactive	Inactive	Inactive	Inactive	Inactive	Inactive	Active	Inactive	Inactive	Inactive	Inactive	Inactive	Inactive	Inactive	Inactive	Inactive	Inconclusive	Active	Inactive	Inactive	Inactive	Inactive	Inactive	Active	Active	Inactive	Inactive	Inactive	Inactive	Inactive
Citric acid	77-92-9	10-6	1.18733	0.995648	0.991211	0.96145	A	Inactive	Inactive	Inactive	Inactive	Inactive	Inactive	Inactive	Inactive	Inactive	Inactive	Inactive	Inconclusive	Inactive	Inactive	Inactive	Inactive	Inactive	Inactive	Inconclusive	Inactive	Inactive	Inactive	Inactive	Inactive	Inactive	Inactive	Inactive	Inactive	Inactive	Inactive	Inactive	Inactive	Inactive	Inactive	Inactive	Inactive	Inactive	Inactive	Inactive	Inactive	Inactive	Inactive
Clomipramine hydrochloride	17321-77-6	10-6	0.763775	1.13822	1.15452	1.07282	B	Inactive	Inactive	Inactive	Inactive	Inconclusive	Inactive	Inactive	Inactive	Inconclusive	Inactive	Inconclusive	Inactive	Active	Inconclusive	Inactive	Inconclusive	Inconclusive	Inconclusive	Inactive	Inconclusive	Inactive	Inactive	Inactive	Active	Inactive	Inconclusive	Inactive	Inactive	Active	Active	Inconclusive	Active	Inactive	Inconclusive	Inactive	Inactive	Active	Inconclusive	Inactive	Inactive	Inactive	Inactive
Clozapine	5786-21-0	10-6	0.89542	0.858172	0.881619	0.96953	C	Inactive	Inactive	Inactive	Inactive	Inconclusive	Inactive	Inactive	Inactive	Active	Inconclusive	Inconclusive	Inactive	Inconclusive	Inactive	Inactive	Inactive	Inconclusive	Active	Inconclusive	Inconclusive	Inactive	Inactive	Inactive	Inconclusive	Inactive	Inconclusive	Inactive	Inactive	Inconclusive	Inactive	Inactive	Inconclusive	Inactive	Inconclusive	Inactive	Inactive	Inconclusive	Active	Inconclusive	Inactive	Inactive	Inactive
Cyclophosphamide monohydrate	6055-19-2	10-6	0.959851	1.01293	1.01338	0.947455	B	Active	Active	Inactive	Inactive	Inactive	Inactive	Inactive	Inactive	Inactive	Inactive	Inactive	Inactive	Inactive	Inactive	Inactive	Inactive	Inactive	Inconclusive	Inactive	Inactive	Inactive	Inactive	Inactive	Inactive	Inactive	Inactive	Inactive	Inactive	Inactive	Inactive	Inactive	Inactive	Inactive	Inactive	Inactive	Inactive	Inactive	Inactive	Inactive	Inactive	Inactive	Inactive
Cytarabine	147-94-4	10-8	1.10456	1.26487	1.24991	1.05734	B	Active	Inactive	Inactive	Active	Inconclusive	Inactive	Inconclusive	Inactive	Inactive	Active	Inconclusive	Inactive	Inconclusive	Inactive	Inactive	Inactive	Inactive	Inactive	Inactive	Inactive	Inconclusive	Inactive	Inactive	Inconclusive	Inactive	Inactive	Inactive	Inactive	Active	Inactive	Inactive	Inconclusive	Inactive	Active	Inactive	Inactive	Active	Inactive	Inactive	Inactive	Inactive	Inactive
Daunorubicin hydrochloride	23541-50-6	10-9	1.00758	1.28653	1.26974	1.10192	B	Active	Active	Active	Active	Active	Active	Inconclusive	Active	Active	Inconclusive	Inconclusive	Active	Active	Inconclusive	Inconclusive	Active	Inconclusive	Active	Inconclusive	Active	Inactive	Inactive	Active	Active	Inactive	Active	Inactive	Inconclusive	Inconclusive	Inconclusive	Inconclusive	Active	Inconclusive	Active	Inconclusive	Inactive	Active	Active	Inconclusive	Inactive	Inactive	Inconclusive
Diclofenac sodium salt	15307-79-6	10-6	0.973879	0.911752	0.921186	0.945627	A	Inactive	Inactive	Inactive	Active	Inconclusive	Inactive	Inconclusive	Inactive	Inactive	Active	Active	Inactive	Inconclusive	Inactive	Inactive	Inactive	Inconclusive	Active	Inconclusive	Inconclusive	Inactive	Inactive	Inactive	Inactive	Inactive	Inactive	Inactive	Inconclusive	Inconclusive	Inactive	Inconclusive	Inactive	Inactive	Inactive	Inactive	Inactive	Inactive	Inactive	Inactive	Inactive	Inactive	Inactive
Digitoxin	71-63-6	10-8	0.921994	0.943303	0.933379	0.975702	C	Inactive	Inactive	Inconclusive	Active	Active	Inactive	Inconclusive	Active	Inconclusive	Inconclusive	Inconclusive	Inactive	Inconclusive	Active	Inactive	Inconclusive	Inconclusive	Inconclusive	Inconclusive	Inconclusive	Inconclusive	Inactive	Inconclusive	Inconclusive	Inconclusive	Inconclusive	Inactive	Inconclusive	Active	Inconclusive	Inconclusive	Inactive	Inactive	Inconclusive	Inactive	Inconclusive	Inactive	Inconclusive	Inconclusive	Inconclusive	Inactive	Inactive
Digoxin	20830-75-5	10-8	1.2126	1.08194	1.07712	1.04918	A	Inactive	Inconclusive	Inconclusive	Inactive	Active	Inactive	Inconclusive	Inconclusive	Active	Inconclusive	Inconclusive	Inactive	Inconclusive	Active	Inactive	Active	Inconclusive	Inconclusive	Inconclusive	Inconclusive	Inconclusive	Inactive	Inactive	Inconclusive	Inconclusive	Inconclusive	Inactive	Inconclusive	Active	Inconclusive	Inconclusive	Inconclusive	Inconclusive	Inconclusive	Inactive	Inconclusive	Inactive	Inconclusive	Active	Active	Inactive	Inactive
Dimethoate	60-51-5	10-6	0.885544	0.99887	0.998482	0.980661	B	Active	Inactive	Inactive	Inactive	Inactive	Inactive	Inactive	Inactive	Inactive	Inactive	Inactive	Inactive	Inactive	Inactive	Inactive	Inactive	Inactive	Inactive	Inactive	Inactive	Inactive	Inactive	Inactive	Inactive	Inactive	Inactive	Inactive	Inactive	Inactive	Inactive	Inactive	Inactive	Inactive	Inactive	Inactive	Inactive	Inactive	Inactive	Inactive	Inactive	Inactive	Inactive
Diphenhydramine hydrochloride	147-24-0	10-6	1.35348	0.920542	0.910571	0.907057	A	Active	Inconclusive	Inactive	Inactive	Inconclusive	Inactive	Inactive	Inactive	Inconclusive	Inactive	Inconclusive	Inconclusive	Inactive	Inactive	Inactive	Inactive	Inactive	Inactive	Inactive	Inactive	Inactive	Inactive	Inactive	Inactive	Inactive	Inactive	Inactive	Inactive	Inactive	Active	Inactive	Inactive	Inactive	Inactive	Inactive	Inactive	Inactive	Inactive	Inactive	Inactive	Inactive	Inactive
Disopyramide	3737-09-5	10-6	1.39312	0.963044	0.946304	0.894118	A	Inactive	Inactive	Inactive	Inactive	Inactive	Inactive	Inactive	Inactive	Inactive	Inactive	Inactive	Inactive	Inactive	Inactive	Inactive	Inactive	Inactive	Inactive	Inactive	Inactive	Inactive	Inactive	Inactive	Inactive	Inactive	Inactive	Inactive	Inactive	Inactive	Inactive	Inactive	Inactive	Inactive	Inactive	Inactive	Inactive	Inactive	Inactive	Inactive	Inactive	Inactive	Inactive
Doxepin hydrochloride	1229-29-4	10-6	1.06512	0.941736	0.945117	0.977664	A	Inactive	Inactive	Inactive	Inactive	Inconclusive	Inactive	Inactive	Inactive	Inactive	Inactive	Inconclusive	Inactive	Inactive	Inactive	Inactive	Inactive	Inactive	Inactive	Inactive	Inactive	Inactive	Inactive	Inactive	Inactive	Inactive	Inactive	Inactive	Inactive	Inactive	Active	Inactive	Inconclusive	Inactive	Inactive	Inactive	Inactive	Inactive	Inconclusive	Inactive	Inactive	Inactive	Inactive
Doxorubicin hydrochloride	25316-40-9	10-9	0.997655	1.10016	1.08436	1.16196	C	Active	Active	Active	Active	Active	Active	Inconclusive	Active	Active	Active	Inconclusive	Active	Active	Inconclusive	Inactive	Active	Inconclusive	Active	Inconclusive	Active	Inactive	Inactive	Active	Active	Inactive	Inconclusive	Inactive	Inconclusive	Inconclusive	Inactive	Inconclusive	Active	Inactive	Active	Inconclusive	Inconclusive	Active	Active	Inconclusive	Inactive	Inactive	Inactive
Droperidol	548-73-2	10-6	0.937237	0.929434	0.952413	1.00694	C	Inactive	Inactive	Inactive	Inactive	Inactive	Inactive	Inactive	Inactive	Inactive	Inactive	Inactive	Inactive	Inactive	Inactive	Inactive	Inactive	Inactive	Inactive	Inactive	Inactive	Inactive	Inactive	Inactive	Inactive	Inactive	Inactive	Inactive	Inactive	Inactive	Inactive	Inactive	Inactive	Inactive	Inactive	Inactive	Inactive	Inactive	Inactive	Active	Inactive	Inactive	Inactive
Erythromycin	114-07-8	10-6	1.01641	0.976217	0.983228	1.0231	C	Inactive	Inactive	Inactive	Inactive	Inactive	Inactive	Inactive	Inactive	Inconclusive	Inactive	Inactive	Inactive	Inactive	Inactive	Inactive	Inactive	Inactive	Inactive	Inactive	Inactive	Inactive	Inactive	Inactive	Inactive	Inactive	Inactive	Inactive	Inactive	Inactive	Inactive	Inactive	Inactive	Inactive	Inactive	Inactive	Inactive	Inactive	Inactive	Inactive	Inactive	Inactive	Inactive
Estradiol	50-28-2	10-6	1.00415	1.00147	1.012	1.01776	C	Active	Active	Inactive	Active	Active	Inconclusive	Active	Active	Active	Inconclusive	Active	Active	Inconclusive	Active	Inactive	Active	Inconclusive	Active	Inactive	Inactive	Inactive	Inactive	Inactive	Active	Inactive	Inactive	Inactive	Inactive	Inconclusive	Inactive	Inconclusive	Inconclusive	Inconclusive	Inactive	Inactive	Inconclusive	Inactive	Inconclusive	Active	Active	Inactive	Inactive
Etoposide	33419-42-0	10-9	0.901363	1.3706	1.34557	1.3378	B	Active	Active	Inactive	Active	Inactive	Active	Inconclusive	Inactive	Active	Active	Inconclusive	Inactive	Active	Active	Inactive	Inactive	Inconclusive	Inconclusive	Inconclusive	Inconclusive	Inactive	Active	Inactive	Inconclusive	Inconclusive	Inconclusive	Inactive	Active	Active	Inconclusive	Inconclusive	Inconclusive	Inactive	Active	Inactive	Inconclusive	Active	Active	Active	Inactive	Inactive	Inconclusive
Felbamate	25451-15-4	10-6	1.0931	0.918547	0.919638	0.948907	A	Inactive	Inactive	Inactive	Inactive	Inactive	Inactive	Inactive	Inactive	Inactive	Inactive	Inactive	Inactive	Inactive	Inactive	Inactive	Inactive	Inactive	Inactive	Inactive	Inactive	Inactive	Inactive	Inactive	Inactive	Inactive	Inactive	Inactive	Inactive	Inactive	Inactive	Inactive	Inactive	Inactive	Inactive	Inactive	Inactive	Inactive	Inactive	Inactive	Inactive	Inactive	Inactive
Flecainide acetate	54143-56-5	10-6	0.974674	0.979618	0.979973	1.00392	C	Inactive	Inactive	Inactive	Inactive	Inactive	Inactive	Inactive	Inactive	Inactive	Inactive	Inconclusive	Inactive	Inactive	Inactive	Inactive	Inactive	Inactive	Inactive	Inactive	Inactive	Inactive	Inactive	Inactive	Inactive	Inactive	Inactive	Inactive	Inactive	Inactive	Inactive	Inactive	Inactive	Inactive	Inactive	Inactive	Inactive	Inactive	Inactive	Inactive	Inactive	Inactive	Inactive
Gemcitabine	122111-03-9	10-6	0.954839	0.987627	0.997843	0.96596	B	Active	Inactive	Inactive	Active	Inactive	Inactive	Inactive	Inactive	Inactive	Active	Inconclusive	Inactive	Active	Inconclusive	Inactive	Inactive	Inconclusive	Active	Inactive	Inactive	Inactive	Inactive	Inactive	Inconclusive	Inactive	Inactive	Inactive	Inactive	Active	Inactive	Inactive	Active	Inactive	Active	Inactive	Inactive	Active	Inactive	Inactive	Inactive	Inactive	Inactive
Glucono σ-lactone	90-80-2	10-6	0.975456	0.993129	0.99479	0.991793	B	Inactive	Inactive	Inactive	Inactive	Inactive	Inactive	Inactive	Inactive	Inactive	Inactive	Inactive	Inactive	Inactive	Inactive	Inactive	Inactive	Inactive	Inactive	Inactive	Inactive	Inactive	Inactive	Inactive	Inactive	Inactive	Inactive	Inactive	Inactive	Inactive	Inactive	Inactive	Inconclusive	Inactive	Inactive	Inactive	Inactive	Inactive	Inactive	Inconclusive	Inactive	Inactive	Inactive
Halofantrine hydrochloride	36167-63-2	10-6	0.966299	0.930544	0.948527	1.02082	C	Inactive	Inactive	Inactive	Inactive	Inconclusive	Inactive	Inconclusive	Inactive	Inactive	Inactive	Inconclusive	Inactive	Inactive	Inactive	Inactive	Inactive	Inactive	Inconclusive	Inactive	Inactive	Inactive	Inactive	Inactive	Inconclusive	Inactive	Inactive	Inactive	Inactive	Active	Inconclusive	Inactive	Active	Inactive	Inconclusive	Inconclusive	Inactive	Inactive	Inactive	Inactive	Inactive	Inactive	Inactive
Haloperidol	52-86-8	10-6	0.954269	1.00804	1.02731	1.06761	C	Inactive	Inactive	Inactive	Inactive	Inconclusive	Inactive	Inactive	Inactive	Active	Inactive	Inconclusive	Inactive	Inactive	Inconclusive	Inactive	Inconclusive	Inconclusive	Inconclusive	Inconclusive	Inconclusive	Inactive	Inactive	Inactive	Inconclusive	Inactive	Inconclusive	Inactive	Inactive	Inactive	Inactive	Inactive	Inactive	Inconclusive	Inconclusive	Inactive	Inactive	Inactive	Inconclusive	Inconclusive	Inactive	Inactive	Inactive
Hexylresorcinol	136-77-6	10-6	0.881453	0.985366	0.998292	1.01434	C	Active	Inconclusive	Inactive	Inconclusive	Active	Inconclusive	Inconclusive	Inactive	Inconclusive	Inconclusive	Inconclusive	Active	Active	Inactive	Inconclusive	Inconclusive	Inconclusive	Inconclusive	Active	Inconclusive	Inactive	Inactive	Inactive	Inconclusive	Inactive	Inconclusive	Inconclusive	Inactive	Inactive	Active	Inconclusive	Inconclusive	Inactive	Inconclusive	Inconclusive	Inactive	Inactive	Active	Inconclusive	Inactive	Inactive	Inconclusive
Hydralazine hydrochloride	304-20-1	10-6	0.814973	1.29686	1.33063	1.2049	B	Active	Active	Inactive	Inactive	Inactive	Inactive	Inactive	Inactive	Inconclusive	Inconclusive	Inconclusive	Inconclusive	Inconclusive	Inconclusive	Active	Inconclusive	Inactive	Inconclusive	Active	Inconclusive	Inactive	Active	Inactive	Active	Inactive	Active	Inactive	Inactive	Inconclusive	Inconclusive	Inconclusive	Inconclusive	Active	Inconclusive	Inactive	Inactive	Inconclusive	Inconclusive	Inconclusive	Inconclusive	Active	Inactive
Hydroxyzine dihydrochloride	2192-20-3	10-6	1.3219	1.02308	1.00011	0.935837	A	Inactive	Inactive	Inactive	Inactive	Inconclusive	Inactive	Inactive	Inactive	Inactive	Inactive	Inconclusive	Inactive	Inconclusive	Inactive	Inactive	Inactive	Inactive	Inconclusive	Inactive	Inactive	Inactive	Inactive	Inactive	Inactive	Inactive	Inactive	Inactive	Inactive	Inactive	Inactive	Inconclusive	Inactive	Inactive	Inactive	Inactive	Inactive	Inactive	Inconclusive	Inconclusive	Inactive	Inactive	Inactive
Ibuprofen	15687-27-1	10-6	1.14605	0.904954	0.904366	0.943732	A	Inactive	Inactive	Inactive	Inactive	Active	Inconclusive	Inactive	Inconclusive	Inconclusive	Inconclusive	Inactive	Inactive	Inactive	Inactive	Inconclusive	Inactive	Inactive	Inconclusive	Inconclusive	Inactive	Inconclusive	Inactive	Inactive	Inconclusive	Inactive	Inactive	Inactive	Inactive	Inconclusive	Inactive	Inconclusive	Inactive	Inconclusive	Inconclusive	Inactive	Inactive	Inactive	Inactive	Inactive	Inactive	Inactive	Inactive
Idarubicin hydrochloride	57852-57-0	10-9	0.835526	1.10017	1.09227	1.1256	C	Active	Inactive	Active	Active	Active	Active	Inconclusive	Active	Active	Inconclusive	Inconclusive	Active	Active	Inconclusive	Inconclusive	Active	Inconclusive	Active	Active	Active	Inconclusive	Inactive	Active	Active	Inactive	Active	Inactive	Inconclusive	Inconclusive	Inactive	Inconclusive	Active	Inactive	Active	Inconclusive	Active	Active	Active	Inconclusive	Inactive	Inactive	Inconclusive
Ifosfamide	3778-73-2	10-6	0.942021	1.20928	1.21857	1.15379	B	Active	Active	Inactive	Inactive	Inactive	Inactive	Inactive	Inactive	Inactive	Inactive	Inactive	Inactive	Inactive	Inactive	Inconclusive	Inactive	Inactive	Inactive	Inactive	Inactive	Inactive	Inactive	Inactive	Inactive	Inactive	Inactive	Inactive	Inconclusive	Inactive	Inactive	Inactive	Inactive	Inactive	Inactive	Inactive	Inactive	Inactive	Inactive	Inactive	Inactive	Inactive	Inactive
Imatinib mesylate	220127-57-1	10-6	1.02524	0.938981	0.940378	0.94395	A	Active	Inactive	Inconclusive	Inactive	Active	Inactive	Inconclusive	Inactive	Inconclusive	Inconclusive	Inconclusive	Inactive	Inconclusive	Inconclusive	Active	Inconclusive	Inactive	Inconclusive	Inconclusive	Inconclusive	Inactive	Inactive	Inactive	Active	Inactive	Inactive	Inactive	Inactive	Inactive	Inactive	Inconclusive	Inconclusive	Active	Inconclusive	Inactive	Inactive	Inactive	Active	Inconclusive	Inactive	Inactive	Inactive
Imipramine hydrochloride	113-52-0	10-6	0.980722	1.20965	1.24364	1.19995	B	Inactive	Inactive	Inactive	Inactive	Inconclusive	Inactive	Inconclusive	Inactive	Inconclusive	Inactive	Inconclusive	Inactive	Inactive	Inactive	Inactive	Inactive	Inconclusive	Active	Inconclusive	Inactive	Inactive	Inactive	Inactive	Inactive	Inactive	Inactive	Inactive	Inactive	Inconclusive	Active	Inactive	Inconclusive	Inactive	Inactive	Inactive	Inactive	Inactive	Inactive	Inactive	Inactive	Inactive	Inactive
Indinavir	157810-81-6	10-6	1.15028	0.84684	0.846759	0.936516	A	Inactive	Inactive	Inactive	Inactive	Inactive	Inactive	Inconclusive	Inactive	Inactive	Inactive	Inactive	Inactive	Inconclusive	Inactive	Inactive	Inconclusive	Inactive	Inactive	Inactive	Inactive	Inactive	Inactive	Inactive	Inactive	Inactive	Inactive	Inactive	Inactive	Inactive	Inactive	Inactive	Inactive	Inactive	Inactive	Inactive	Inactive	Inactive	Inconclusive	Inactive	Inconclusive	Inactive	Inactive
Indomethacin	53-86-1	10-6	0.945431	0.935856	0.945514	0.988368	C	Active	Inactive	Inactive	Inactive	Inactive	Inactive	Inconclusive	Inconclusive	Inactive	Inconclusive	Inactive	Inactive	Inactive	Inactive	Inactive	Inactive	Active	Inconclusive	Inactive	Inactive	Inactive	Inactive	Inactive	Inactive	Inconclusive	Inactive	Inactive	Inconclusive	Inconclusive	Inactive	Inconclusive	Inactive	Inactive	Inactive	Inactive	Inactive	Inactive	Inactive	Inactive	Inactive	Inactive	Inactive
Isoproterenol hydrochloride	51-30-9	10-9	1.07862	0.933708	0.934875	0.975117	A	Active	Inactive	Inactive	Inactive	Inactive	Inactive	Inactive	Inactive	Inactive	Inactive	Inactive	Inactive	Inconclusive	Inactive	Inconclusive	Inactive	Inactive	Inactive	Inconclusive	Inactive	Inactive	Inactive	Inactive	Inactive	Inactive	Inactive	Inactive	Inactive	Inactive	Inactive	Inactive	Inactive	Inactive	Inconclusive	Inactive	Active	Inactive	Inactive	Inactive	Inactive	Inactive	Inactive
Ketoconazole	65277-42-1	10-6	1.30304	1.00648	0.986015	0.948049	A	Inactive	Inactive	Inconclusive	Inconclusive	Inconclusive	Inconclusive	Inconclusive	Inconclusive	Inconclusive	Inconclusive	Inconclusive	Inconclusive	Inconclusive	Inconclusive	Active	Inconclusive	Inconclusive	Inconclusive	Active	Inconclusive	Inconclusive	Active	Inconclusive	Inconclusive	Inconclusive	Inconclusive	Inconclusive	Inconclusive	Active	Inconclusive	Inconclusive	Inconclusive	Active	Inconclusive	Inconclusive	Active	Inactive	Active	Inconclusive	Inconclusive	Inactive	Inconclusive
Lapatinib ditosylate	388082-77-7	10-6	1.14216	0.923202	0.92167	0.938776	A	Inactive	Inactive	Inactive	Inactive	Inactive	Inactive	Inactive	Inconclusive	Inactive	Inactive	Inactive	Inactive	Inactive	Inactive	Inactive	Inactive	Inconclusive	Inconclusive	Active	Inconclusive	Inactive	Active	Inactive	Inconclusive	Inconclusive	Inconclusive	Inconclusive	Inconclusive	Inconclusive	Inactive	Inconclusive	Inconclusive	Inactive	Inconclusive	Inconclusive	Inactive	Inactive	Active	Inconclusive	Inactive	Inactive	Inactive
Leucine	61-90-5	10-6	1.04379	0.85198	0.867874	0.971353	A	Inactive	Inactive	Inactive	Inactive	Inactive	Inactive	Inactive	Inactive	Inactive	Inconclusive	Inactive	Inactive	Inactive	Inactive	Inactive	Inactive	Inactive	Inactive	Inactive	Inactive	Inactive	Inactive	Inactive	Inactive	Inactive	Inactive	Inactive	Inactive	Inactive	Inactive	Inactive	Inactive	Inactive	Inactive	Inactive	Inactive	Inactive	Inactive	Inactive	Inactive	Inactive	Inactive
Levofloxacin hydrochloride	100986-85-4	10-6	0.891434	1.0268	1.0275	1.01541	B	Inactive	Inactive
Lidocaine	137-58-6	10-6	1.30193	0.978569	0.966111	0.886857	A	Inactive	Inactive	Inactive	Inactive	Inactive	Inactive	Inactive	Inactive	Inactive	Inconclusive	Inactive	Inactive	Inactive	Inactive	Inactive	Inactive	Inactive	Inactive	Inactive	Inactive	Inactive	Inactive	Inactive	Inactive	Inactive	Inactive	Inactive	Inactive	Inconclusive	Inactive	Inactive	Inactive	Inactive	Inactive	Inactive	Inactive	Inactive	Inconclusive	Inactive	Inactive	Inactive	Inactive
Lisinopril dihydrate	83915-83-7	10-6	1.23575	0.850842	0.84321	0.880586	A	Inactive	Inactive	Inactive	Inactive	Inactive	Inactive	Inactive	Inactive	Inactive	Inactive	Inactive	Inactive	Inactive	Inactive	Inactive	Inactive	Inactive	Inconclusive	Inactive	Inactive	Inactive	Inactive	Inactive	Inactive	Inactive	Inactive	Inactive	Inactive	Inactive	Inactive	Inactive	Inactive	Inactive	Inactive	Inactive	Inactive	Inactive	Inactive	Inactive	Inactive	Inactive	Inactive
Lithium citrate hydrate	313222-91-2	10-6	1.42016	0.935186	0.921477	0.910885	A	Inactive	Inactive
Maltol	118-71-8	10-6	1.19237	0.912075	0.897435	0.913064	A	Active	Inactive	Inactive	Inactive	Inactive	Inactive	Inactive	Inactive	Inactive	Inconclusive	Inactive	Inactive	Inconclusive	Inactive	Inactive	Inactive	Inactive	Inactive	Inactive	Inactive	Inactive	Inactive	Inactive	Inactive	Inactive	Inactive	Inactive	Inactive	Inactive	Inactive	Active	Active	Inactive	Active	Inactive	Inactive	Inactive	Inactive	Inactive	Inactive	Inactive	Inactive
Mefloquine hydrochloride	51773-92-3	10-6	0.970793	1.10433	1.09579	1.02241	B	Inactive	Inactive	Inconclusive	Inconclusive	Inconclusive	Inconclusive	Inconclusive	Inconclusive	Inconclusive	Inconclusive	Inconclusive	Active	Inconclusive	Inactive	Inconclusive	Inconclusive	Inconclusive	Inconclusive	Inconclusive	Inconclusive	Inconclusive	Inactive	Inactive	Inconclusive	Inconclusive	Inconclusive	Inactive	Inconclusive	Inconclusive	Active	Inconclusive	Active	Inconclusive	Inconclusive	Inactive	Inconclusive	Active	Inconclusive	Inactive	Inactive	Inactive	Inactive
Meloxicam	71125-38-7	10-6	0.976438	0.970739	0.972343	0.95233	A	Inactive	Inactive	Inactive	Inactive	Active	Inactive	Inactive	Inactive	Inactive	Inactive	Inactive	Inactive	Inactive	Inactive	Inconclusive	Inconclusive	Inactive	Inconclusive	Inactive	Inactive	Inactive	Inactive	Inactive	Inactive	Inactive	Inconclusive	Inactive	Inactive	Inactive	Inactive	Inactive	Inconclusive	Inconclusive	Inconclusive	Inactive	Inactive	Inactive	Inconclusive	Inactive	Inactive	Inactive	Inactive
Melphalan	148-82-3	10-6	0.963066	0.985968	0.982926	0.95959	B	Active	Active	Inactive	Active	Inconclusive	Inactive	Inactive	Inactive	Inactive	Inconclusive	Inconclusive	Inactive	Inactive	Active	Inconclusive	Inconclusive	Inconclusive	Inconclusive	Inactive	Inactive	Inactive	Inactive	Inactive	Inactive	Inactive	Inactive	Inactive	Inactive	Inconclusive	Inactive	Inactive	Inconclusive	Inactive	Active	Inactive	Inactive	Active	Inconclusive	Active	Inactive	Inactive	Inactive
Methotrexate hydrate	133073-73-1	10-8	1.09254	0.931679	0.935143	1.02711	A	Active	Inconclusive	Inactive	Active	Inactive	Inactive	Inactive	Inactive	Inactive	Inconclusive	Inconclusive	Inactive	Inconclusive	Inconclusive	Inactive	Inactive	Inconclusive	Inconclusive	Inconclusive	Inactive	Inactive	Inactive	Inactive	Inconclusive	Inconclusive	Inactive	Inactive	Inactive	Inactive	Inconclusive	Inconclusive	Inactive	Inactive	Inconclusive	Inactive	Inconclusive	Active	Inactive	Inconclusive	Inactive	Inactive	Inactive
Methylparaben	99-76-3	10-6	0.959319	0.874648	0.887061	1.02077	C	Inactive	Inactive	Inactive	Inactive	Inactive	Inactive	Inactive	Inactive	Inactive	Inconclusive	Inactive	Inactive	Inconclusive	Inactive	Inactive	Inactive	Inactive	Inactive	Inactive	Inactive	Inactive	Inactive	Inactive	Inactive	Inactive	Inactive	Inactive	Inactive	Inconclusive	Inactive	Inconclusive	Inactive	Inconclusive	Inactive	Inactive	Inactive	Inactive	Inactive	Inactive	Inactive	Inconclusive	Inactive
Mexiletine hydrochloride	5370-01-4	10-6	0.939549	0.99656	1.01243	1.01808	C	Inactive	Inactive	Inactive	Inactive	Inactive	Inactive	Inactive	Inactive	Inactive	Inactive	Inactive	Inactive	Inactive	Inactive	Inactive	Inactive	Inactive	Inactive	Inactive	Inactive	Inactive	Inactive	Inactive	Inactive	Inactive	Inactive	Inactive	Inactive	Inactive	Inactive	Inactive	Inactive	Inactive	Inactive	Inactive	Inactive	Inactive	Inactive	Inactive	Inactive	Inactive	Inactive
Milnacipran	101152-94-7	10-6	0.971038	0.957389	0.958834	0.971312	C	Inactive	Inactive	Inactive	Inactive	Inactive	Inactive	Inactive	Inactive	Inactive	Inactive	Inactive	Inactive	Inactive	Inactive	Inactive	Inactive	Inactive
Mitoxantrone dihydrochloride	70476-82-3	10-9	0.70771	1.18094	1.16077	1.04775	B	Active	Inconclusive	Active	Active	Inactive	Inconclusive	Inconclusive	Inconclusive	Inconclusive	Active	Inconclusive	Inconclusive	Active	Inactive	Inconclusive	Inconclusive	Inactive	Inconclusive	Inconclusive	Inconclusive	Inactive	Inconclusive	Inactive	Active	Inactive	Inconclusive	Inconclusive	Inactive	Inconclusive	Inactive	Inconclusive	Active	Inconclusive	Active	Inconclusive	Inconclusive	Active	Active	Inconclusive	Inactive	Inconclusive	Inactive
Natamycin	7681-93-8	10-6	1.14764	0.999632	0.994243	1.00168	A	Inactive	Inactive	Inactive	Inactive	Inactive	Inactive	Inactive	Inactive	Inconclusive	Inactive	Inactive	Inactive	Inactive	Inactive	Inactive	Inactive	Inactive
Nicardipine hydrochloride	54527-84-3	10-6	0.933519	1.10733	1.11777	0.99904	B	Inactive	Inactive	Inconclusive	Inactive	Active	Inconclusive	Active	Inactive	Active	Inconclusive	Inconclusive	Inactive	Active	Inconclusive	Inconclusive	Inconclusive	Inconclusive	Inconclusive	Inconclusive	Inconclusive	Inconclusive	Active	Active	Inconclusive	Inconclusive	Inconclusive	Inactive	Inactive	Inconclusive	Inactive	Inconclusive	Inconclusive	Inactive	Inconclusive	Inconclusive	Active	Inactive	Active	Inconclusive	Inactive	Inactive	Inconclusive
Nilotinib	641571-10-0	10-6	1.24009	0.85548	0.846001	0.871741	A	Inactive	Inactive
Orphenadrine citrate	4682-36-4	10-6	1.4024	0.988661	0.970297	0.904416	A	Inactive	Inactive	Inactive	Inactive	Inconclusive	Inactive	Inactive	Inactive	Inactive	Inactive	Inconclusive	Inactive	Inactive	Inactive	Inactive	Inactive	Inactive	Inactive	Inactive	Inactive	Inactive	Inactive	Inactive	Inactive	Inactive	Inactive	Inactive	Inactive	Inactive	Active	Inactive	Inconclusive	Inactive	Inactive	Inactive	Inactive	Inactive	Inactive	Inactive	Inactive	Inactive	Inactive
Paclitaxel	33069-62-4	10-9	0.947894	0.922874	0.918111	0.872308	A	Active	Inactive	Inactive	Active	Inconclusive	Inactive	Inconclusive	Inconclusive	Inactive	Active	Inconclusive	Inactive	Inactive	Inconclusive	Inactive	Inactive	Inactive
Paliperidone	144598-75-4	10-6	1.19833	0.89178	0.882905	0.87986	A	Inactive	Inactive	Inactive	Inactive	Inactive	Inactive	Inactive	Inactive	Inactive	Inactive	Inactive	Inactive	Inactive	Inactive	Inactive	Inactive	Inactive	Inactive	Inactive	Inactive	Inactive	Inactive	Inactive	Inactive	Inactive	Inactive	Inactive	Inactive	Inactive	Inactive	Inactive	Inactive	Inactive	Inactive	Inactive	Inactive	Inactive	Inactive	Inactive	Inactive	Inactive	Inactive
Pentamidine isethionate	140-64-7	10-6	0.79874	1.08612	1.09653	1.06073	B	Inactive	Inactive	Inconclusive	Inconclusive	Active	Inactive	Inconclusive	Inconclusive	Active	Inconclusive	Inconclusive	Inactive	Active	Inconclusive	Inactive	Active	Inconclusive	Inactive	Active	Inactive	Inactive	Inactive	Inactive	Inconclusive	Inactive	Inactive	Inactive	Inactive	Active	Inactive	Inconclusive	Inactive	Inactive	Inconclusive	Inactive	Inactive	Inactive	Active	Active	Inactive	Active	Inactive
Pentostatin	53910-25-1	10-6	1.18593	0.918246	0.915639	0.951603	A	Inactive	Inactive	Inactive	Inactive	Inconclusive	Inactive	Inactive	Inactive	Inactive	Inactive	Inactive	Inactive	Inactive	Inactive	Inactive	Inactive	Inactive
Pimozide	2062-78-4	10-6	1.20408	0.953387	0.949816	0.955971	A	Inactive	Inactive	Inconclusive	Inconclusive	Inconclusive	Inconclusive	Inconclusive	Inconclusive	Active	Inconclusive	Inconclusive	Inactive	Inconclusive	Inconclusive	Inactive	Inconclusive	Inconclusive	Inconclusive	Inconclusive	Inconclusive	Inconclusive	Inconclusive	Inactive	Inconclusive	Inconclusive	Inconclusive	Inconclusive	Inconclusive	Inconclusive	Inconclusive	Inconclusive	Inconclusive	Inconclusive	Inconclusive	Inconclusive	Inactive	Inconclusive	Inconclusive	Inconclusive	Inconclusive	Inactive	Inconclusive
Pindolol	13523-86-9	10-6	1.36558	0.878538	0.876089	0.883095	A	Inactive	Inactive	Inactive	Inactive	Inactive	Inactive	Inactive	Inactive	Inactive	Inactive	Inactive	Inactive	Inactive	Inactive	Inconclusive	Inactive	Inactive	Inactive	Inactive	Inactive	Inactive	Inactive	Inactive	Inactive	Inactive	Inactive	Inactive	Inactive	Inactive	Inactive	Inactive	Inactive	Inactive	Inactive	Inactive	Inactive	Inactive	Inactive	Inactive	Inactive	Inactive	Inactive
Pioglitazone hydrochloride	112529-15-4	10-6	0.936223	1.02391	1.03508	1.05814	C	Inactive	Active	Inactive	Inactive	Active	Inactive	Inconclusive	Inactive	Inactive	Inconclusive	Active	Inactive	Inconclusive	Inconclusive	Inconclusive	Inconclusive	Active	Inactive	Active	Inactive	Active	Inactive	Inactive	Inactive	Inactive	Inconclusive	Inactive	Inactive	Inconclusive	Inactive	Inactive	Inactive	Inconclusive	Inconclusive	Inactive	Inactive	Inactive	Inactive	Active	Inactive	Inactive	Inactive
Prednisone	53-03-2	10-6	1.12601	0.872971	0.870418	0.920408	A	Inactive	Inconclusive	Inactive	Inactive	Inactive	Inactive	Active	Active	Inconclusive	Active	Inactive	Inactive	Inconclusive	Inactive	Inactive	Inconclusive	Inactive	Inactive	Inconclusive	Inactive	Inactive	Inactive	Inactive	Inactive	Inactive	Inconclusive	Inactive	Inactive	Inactive	Inactive	Inactive	Inactive	Inactive	Inconclusive	Inactive	Inactive	Inactive	Inconclusive	Inconclusive	Active	Inactive	Inactive
Probucol	23288-49-5	10-6	0.786468	1.13777	1.13499	1.02305	B	Inactive	Inactive	Inactive	Inactive	Inactive	Inactive	Inactive	Inactive	Inactive	Inactive	Inactive	Inactive	Inactive	Inactive	Inactive	Inactive	Inactive	Inactive	Inactive	Inactive	Inactive	Inactive	Inactive	Inactive	Inactive	Inactive	Inactive	Inactive	Inactive	Inactive	Inactive	Inactive	Inactive	Inactive	Inactive	Inactive	Inactive	Inactive	Inactive	Inactive	Inactive	Inactive
Procainamide hydrochloride	614-39-1	10-6	1.30919	0.835375	0.832705	0.853852	A	Inactive	Inactive	Inactive	Inactive	Inactive	Inactive	Inactive	Inactive	Inactive	Inactive	Inactive	Inactive	Inactive	Inactive	Inactive	Inactive	Inactive	Inactive	Inactive	Inactive	Inactive	Inactive	Inactive	Inactive	Inactive	Inactive	Inactive	Inactive	Inactive	Inactive	Inactive	Inactive	Inactive	Inactive	Inactive	Inactive	Inactive	Inactive	Inactive	Inactive	Inactive	Inactive
Propranolol hydrochloride	318-98-9	10-6	1.34712	0.907558	0.900162	0.913658	A	Inactive	Inactive	Inactive	Inconclusive	Inconclusive	Inactive	Inactive	Inactive	Inconclusive	Inactive	Inconclusive	Inactive	Inactive	Inactive	Inactive	Inactive	Inactive	Active	Inconclusive	Inactive	Inconclusive	Inactive	Inactive	Inactive	Inactive	Inactive	Inactive	Inactive	Inactive	Active	Inactive	Inactive	Inactive	Inactive	Inactive	Inactive	Inactive	Inactive	Inactive	Inactive	Inactive	Inactive
Propyl gallate	121-79-9	10-6	0.851888	1.2875	1.30652	1.14636	B	Active	Inconclusive	Inactive	Inactive	Active	Inactive	Active	Inactive	Inactive	Inconclusive	Inconclusive	Active	Inconclusive	Inactive	Active	Inconclusive	Inconclusive	Inconclusive	Active	Inactive	Inactive	Inactive	Inactive	Inconclusive	Inactive	Inactive	Inactive	Inconclusive	Inconclusive	Inconclusive	Inconclusive	Inconclusive	Inconclusive	Inconclusive	Inactive	Inactive	Active	Inactive	Inactive	Inactive	Inactive	Inactive
Quinidine hydrochloride hydrate	6151-40-2	10-6	1.31988	0.912841	0.900723	0.921645	A	Inactive	Inactive	Inactive	Inactive	Inconclusive	Inactive	Inactive	Inactive	Inactive	Inconclusive	Inconclusive	Inactive	Inactive	Inactive	Active	Inactive	Inactive	Inconclusive	Inactive	Inactive	Inactive	Inactive	Inactive	Inactive	Inactive	Inactive	Inactive	Inactive	Inconclusive	Inactive	Inactive	Inconclusive	Inactive	Inconclusive	Inactive	Inactive	Inactive	Inactive	Inactive	Inactive	Inactive	Inactive
Quinine hydrochloride dihydrate	6119-47-7	10-6	1.03452	0.843097	0.847866	0.884292	A	Inactive	Inactive	Inactive	Inactive	Inactive	Inactive	Inactive	Inactive	Inactive	Inactive	Inconclusive	Inactive	Inactive	Inconclusive	Active	Inactive	Inactive	Inactive	Inconclusive	Inactive	Inactive	Inactive	Inactive	Inactive	Inactive	Inactive	Inactive	Inactive	Inconclusive	Inactive	Inactive	Inactive	Inactive	Inconclusive	Inactive	Inconclusive	Inactive	Inactive	Inactive	Inactive	Inactive	Inactive
Raloxifene hydrochloride	82640-04-8	10-6	1.13846	1.06867	1.06531	1.02345	A	Inactive	Inactive	Inactive	Active	Active	Inconclusive	Inconclusive	Inconclusive	Inconclusive	Inconclusive	Inconclusive	Active	Active	Active	Inactive	Active	Inconclusive	Inconclusive	Inactive	Inconclusive	Inconclusive	Active	Inactive	Inconclusive	Inconclusive	Inconclusive	Inconclusive	Inactive	Active	Inconclusive	Inconclusive	Active	Inconclusive	Inconclusive	Inconclusive	Inactive	Inactive	Inconclusive	Active	Inactive	Inactive	Inactive
Ranitidine hydrochloride	66357-59-3	10-6	0.917234	1.0131	1.0239	1.06175	C	Inactive	Inactive	Inactive	Inactive	Inactive	Inactive	Inactive	Inactive	Inactive	Inactive	Inactive	Inactive	Inactive	Inactive	Inactive	Inactive	Inactive	Inactive	Inactive	Inactive	Inactive	Inactive	Inactive	Inactive	Inactive	Inactive	Inactive	Inactive	Inactive	Inactive	Inactive	Inactive	Inactive	Inactive	Inactive	Inactive	Inactive	Inactive	Inactive	Inactive	Inactive	Inactive
Rifampicin	13292-46-1	10-6	0.957639	0.995458	1.01103	1.03281	C	Inactive	Active	Inactive	Inactive	Active	Inactive	Inconclusive	Inactive	Inconclusive	Active	Inactive	Inactive	Inactive	Inactive	Inactive	Inconclusive	Inconclusive	Inactive	Inactive	Inactive	Inactive	Inactive	Inactive	Inactive	Inactive	Inactive	Inactive	Inactive	Active	Inactive	Inactive	Inactive	Inconclusive	Inconclusive	Inactive	Inactive	Inconclusive	Inconclusive	Inconclusive	Inactive	Inactive	Inactive
Risperidone	106266-06-2	10-6	1.24079	0.895151	0.895367	0.956037	A	Inactive	Inactive	Inactive	Inactive	Inactive	Inactive	Inactive	Inactive	Inactive	Inactive	Inactive	Inactive	Inactive	Inconclusive	Inactive	Inactive	Inactive	Inactive	Inconclusive	Inactive	Inactive	Inactive	Inactive	Inactive	Inactive	Inactive	Inconclusive	Inactive	Inactive	Inactive	Inactive	Inactive	Inactive	Inactive	Inactive	Inactive	Inactive	Inconclusive	Active	Inactive	Inactive	Inactive
Ritonavir	155213-67-5	10-6	0.963292	0.828797	0.845943	0.952309	A	Inactive	Inactive	Inconclusive	Inactive	Inactive	Inactive	Inactive	Inactive	Inconclusive	Inconclusive	Inconclusive	Inactive	Inconclusive	Inactive	Inactive	Inactive	Inconclusive	Active	Inconclusive	Inactive	Inconclusive	Inactive	Inactive	Inconclusive	Inactive	Inactive	Inactive	Inactive	Inactive	Inactive	Inconclusive	Inactive	Inactive	Inactive	Inactive	Inactive	Inactive	Inactive	Inactive	Inactive	Inactive	Inactive
Rizatriptan benzoate	145202-66-0	10-6	0.992764	0.856835	0.870923	0.948388	A	Inactive	Inactive	Inactive	Inactive	Inactive	Inactive	Inactive	Inactive	Inactive	Inactive	Inactive	Inactive	Inactive	Inactive	Inactive	Inactive	Inactive
Rofecoxib	162011-90-7	10-6	1.0383	0.905386	0.911994	0.96312	A	Inactive	Inactive	Inactive	Inactive	Inactive	Inactive	Inactive	Inactive	Inconclusive	Inactive	Inactive	Inactive	Inactive	Inactive	Inactive	Inactive	Inactive
Rosiglitazone	122320-73-4	10-6	0.910132	0.877824	0.892343	0.961778	C	Inactive	Inconclusive	Inactive	Inactive	Inconclusive	Inactive	Inconclusive	Inconclusive	Inactive	Inactive	Inconclusive	Inactive	Inactive	Inactive	Inactive	Inactive	Active	Inconclusive	Inactive	Inactive	Inactive	Inactive	Inactive	Inactive	Inactive	Inactive	Inactive	Inactive	Inconclusive	Inactive	Inconclusive	Inactive	Inactive	Inconclusive	Inactive	Inactive	Inactive	Inactive	Inactive	Inactive	Inactive	Inactive
Salmeterol	94749-08-3	10-6	0.841486	1.14667	1.15676	1.06802	B	Inactive	Inactive	Inactive	Inactive	Inconclusive	Inactive	Inactive	Inactive	Inconclusive	Inconclusive	Inconclusive	Inactive	Inconclusive	Inconclusive	Inactive	Inconclusive	Inconclusive
Sibutramine	125494-59-9	10-6	0.978401	1.0213	1.02189	0.978663	B	Inactive	Inactive	Inactive	Inactive	Inactive	Inactive	Inactive	Inactive	Inactive	Inactive	Inconclusive	Inactive	Inactive	Inactive	Inactive	Inactive	Inactive	Inactive	Inactive	Inactive	Inactive	Inactive	Inactive	Inactive	Inactive	Inactive	Inactive	Inactive	Inactive	Inconclusive	Inactive	Inactive	Inactive	Inactive	Inactive	Inactive	Inactive	Inactive	Inactive	Inactive	Inactive	Inactive
Sildenafil citrate	171599-83-0	10-6	1.30848	0.924669	0.908293	0.895373	A	Inactive	Inactive	Inactive	Inactive	Inconclusive	Inactive	Inactive	Inactive	Inactive	Inactive	Inactive	Inactive	Inactive	Inactive	Inactive	Inactive	Inactive	Inactive	Inactive	Inactive	Inactive	Inactive	Inactive	Inactive	Inactive	Inactive	Inactive	Inactive	Inactive	Inactive	Inactive	Active	Inactive	Inactive	Inactive	Inactive	Inconclusive	Inconclusive	Inactive	Active	Inactive	Inactive
Sodium stibogluconate	16037-91-5	10-6	1.01849	1.05438	1.05493	1.01313	B	Inactive	Inactive
Sorafenib tosylate	475207-59-1	10-6	1.04739	0.864929	0.864806	0.942274	A	Inactive	Inactive	Inconclusive	Active	Active	Inconclusive	Inconclusive	Inconclusive	Inconclusive	Inconclusive	Inconclusive	Inactive	Active	Inconclusive	Inactive	Inconclusive	Inconclusive	Inconclusive	Inconclusive	Inconclusive	Inactive	Inconclusive	Inactive	Inconclusive	Inactive	Inconclusive	Inactive	Inactive	Inconclusive	Inactive	Inconclusive	Inconclusive	Inactive	Inconclusive	Inactive	Inactive	Inconclusive	Inconclusive	Active	Inconclusive	Inactive	Inactive
Sorbitol	50-70-4	10-6	1.13934	0.902923	0.900689	0.930685	A	Active	Inactive	Inactive	Inactive	Inactive	Inactive	Inactive	Inactive	Inactive	Inactive	Inactive	Inactive	Inactive	Inactive	Inactive	Inactive	Inactive	Inactive	Inactive	Inactive	Inactive	Inactive	Inactive	Inactive	Inactive	Inactive	Inactive	Inactive	Inactive	Inactive	Inactive	Inactive	Inactive	Inactive	Inactive	Inactive	Inactive	Inactive	Inactive	Inactive	Inactive	Inactive
Sotalol hydrochloride	959-24-0	10-6	0.967097	1.03881	1.0523	1.06662	C	Inactive	Inactive	Inactive	Inactive	Inactive	Inactive	Inactive	Inactive	Inactive	Inactive	Inactive	Inactive	Inactive	Inactive	Inactive	Inactive	Inactive	Inactive	Inactive	Inactive	Inactive	Inactive	Inactive	Inactive	Inactive	Inactive	Inactive	Inactive	Inactive	Inactive	Inactive	Inactive	Inactive	Inactive	Inactive	Inactive	Inactive	Inconclusive	Inactive	Inconclusive	Inactive	Inactive
Sparfloxacin	110871-86-8	10-6	0.98691	0.867604	0.873326	0.941412	A	Inactive	Inactive	Inactive	Inactive	Inactive	Inconclusive	Inactive	Inactive	Inactive	Inactive	Inactive	Inactive	Inactive	Inactive	Inactive	Inactive	Inactive	Inactive	Inactive	Inactive	Inactive	Inactive	Inactive	Inactive	Inactive	Inactive	Inactive	Inactive	Inactive	Inactive	Inactive	Inactive	Inactive	Inactive	Inactive	Inactive	Inactive	Inactive	Inactive	Inactive	Inactive	Inactive
Staurosporine	62996-74-1	10-9	0.89296	1.11117	1.10218	1.03596	B	Inactive	Inactive
Sucrose	57-50-1	10-6	1.11807	0.975167	0.970407	1.02179	A	Active	Inactive	Inactive	Inactive	Inactive	Inactive	Inactive	Inactive	Inactive	Inactive	Inactive	Inactive	Inactive	Inactive	Inactive	Inactive	Inactive	Inactive	Inactive	Inactive	Inactive	Inactive	Inactive	Inactive	Inactive	Inactive	Inactive	Inactive	Inconclusive	Inactive	Inactive	Inactive	Inactive	Inactive	Inactive	Inactive	Inactive	Inactive	Inactive	Inactive	Inactive	Inactive
Tacrolimus	109581-93-3	10-6	0.815256	1.15587	1.17721	1.11947	B	Inactive	Inactive	Inconclusive	Inactive	Active	Inactive	Inconclusive	Inactive	Inactive	Active	Inconclusive	Inactive	Inconclusive	Inactive	Inactive	Inconclusive	Inconclusive
Tamoxifen citrate	54965-24-1	10-6	0.880763	1.03777	1.04345	1.01888	B	Active	Active	Inactive	Inconclusive	Inconclusive	Inconclusive	Inconclusive	Inconclusive	Inactive	Inconclusive	Inconclusive	Active	Active	Active	Inactive	Active	Inconclusive	Inconclusive	Inconclusive	Inconclusive	Active	Inconclusive	Inconclusive	Inconclusive	Active	Inconclusive	Inconclusive	Inconclusive	Inconclusive	Active	Inconclusive	Inconclusive	Inconclusive	Inconclusive	Inconclusive	Inactive	Active	Inconclusive	Active	Inactive	Inactive	Inconclusive
Tartaric acid	87-69-4	10-6	0.82695	1.05806	1.07178	1.09679	C	Inactive	Inactive	Inactive	Inactive	Inactive	Inactive	Inactive	Inactive	Inactive	Inactive	Inactive	Inactive	Inactive	Inactive	Inactive	Inactive	Inactive	Inactive	Inactive	Inactive	Inactive	Inactive	Inactive	Inactive	Inactive	Inactive	Inactive	Inactive	Inactive	Inactive	Inactive	Inactive	Inactive	Inactive	Inactive	Inactive	Inactive	Inactive	Inactive	Inactive	Inactive	Inactive
Terfenadine	50679-08-8	10-6	0.798749	1.13432	1.14543	1.04729	B	Inactive	Inactive	Inactive	Inconclusive	Inconclusive	Inconclusive	Inconclusive	Inactive	Inconclusive	Inconclusive	Inconclusive	Inconclusive	Inactive	Inconclusive	Inactive	Inconclusive	Inconclusive	Inconclusive	Inconclusive	Inconclusive	Inconclusive	Inconclusive	Inconclusive	Inactive	Inconclusive	Inactive	Inconclusive	Inconclusive	Inconclusive	Inconclusive	Inconclusive	Inconclusive	Inconclusive	Inconclusive	Inconclusive	Active	Active	Inconclusive	Inactive	Inactive	Inactive	Inactive
tert-Butylhydro-quinone	1948-33-0	10-6	1.10731	1.066	1.06151	1.03535	A	Inactive	Inactive	Inactive	Inactive	Inactive	Inactive	Inconclusive	Inactive	Inactive	Inconclusive	Inconclusive	Inactive	Inactive	Inactive	Active	Active	Inactive	Inactive	Active	Inconclusive	Inactive	Inactive	Inactive	Inactive	Inactive	Inconclusive	Inactive	Inactive	Active	Inactive	Inconclusive	Inconclusive	Active	Inconclusive	Inactive	Inactive	Active	Inactive	Inconclusive	Inactive	Inactive	Inactive
Thalidomide	50-35-1	10-6	1.18426	0.84901	0.853565	0.946501	A	Inactive	Inactive	Inactive	Inactive	Inactive	Inactive	Inactive	Inactive	Inactive	Inactive	Inactive	Inactive	Inconclusive	Inactive	Inactive	Inactive	Inactive	Inactive	Inactive	Inactive	Inactive	Inactive	Inactive	Inactive	Inactive	Inactive	Inactive	Inactive	Inconclusive	Inactive	Inconclusive	Inactive	Inactive	Inactive	Inactive	Inactive	Inactive	Inconclusive	Inactive	Inactive	Inactive	Inactive
Theophylline	58-55-9	10-6	0.923177	0.799138	0.826412	0.890742	A	Inactive	Inconclusive	Inactive	Inactive	Inactive	Inactive	Inactive	Inactive	Inactive	Inactive	Inactive	Inactive	Inactive	Inactive	Inactive	Inactive	Inactive	Inactive	Inactive	Inactive	Inactive	Inactive	Inactive	Inactive	Inactive	Inactive	Inactive	Inactive	Inactive	Inactive	Active	Active	Inactive	Inactive	Inactive	Inactive	Inactive	Inactive	Inactive	Inactive	Inactive	Inactive
Thiabendazole	130-61-0	10-6	0.900807	0.766035	0.773567	0.846123	A	Inactive	Inactive	Active	Inactive	Inconclusive	Inactive	Inactive	Inactive	Inconclusive	Inactive	Inactive	Inactive	Inactive	Inconclusive	Active	Inconclusive	Inactive	Inactive	Inactive	Inactive	Inactive	Inactive	Inactive	Inactive	Inactive	Inconclusive	Inactive	Inactive	Inconclusive	Inactive	Active	Inconclusive	Active	Inconclusive	Inactive	Inactive	Inactive	Inconclusive	Inconclusive	Inactive	Active	Inconclusive
Thioridazine hydrochloride	148-79-8	10-6	1.2064	1.0244	1.02061	0.934715	A	Active	Inactive	Inconclusive	Inconclusive	Inconclusive	Inconclusive	Inconclusive	Inactive	Inconclusive	Inconclusive	Inconclusive	Inactive	Active	Inactive	Inactive	Inconclusive	Inconclusive	Active	Inconclusive	Inconclusive	Inconclusive	Inactive	Inconclusive	Inconclusive	Inactive	Inconclusive	Inconclusive	Inactive	Inconclusive	Active	Inconclusive	Active	Inconclusive	Inconclusive	Inactive	Inactive	Active	Inconclusive	Inactive	Inactive	Inactive	Inactive
Tizanidine hydrochloride	64461-82-1	10-6	1.38354	0.910045	0.897067	0.903228	A	Inactive	Inactive	Inactive	Inactive	Inactive	Inconclusive	Inactive	Inactive	Inactive	Inactive	Inconclusive	Inactive	Inactive	Inactive	Inactive	Inactive	Inactive	Inactive	Inactive	Inactive	Inactive	Inactive	Inactive	Inactive	Inactive	Inactive	Inactive	Inactive	Inactive	Inactive	Inactive	Inconclusive	Inactive	Inactive	Inactive	Inactive	Inactive	Inactive	Inactive	Inactive	Inactive	Inactive
Trichostatin A	58880-19-6	10-8	0.705582	0.856577	0.84918	0.681748	B	Inactive	Inactive
Vincristine sulfate	2068-78-2	10-10	1.13845	0.972447	0.9732	0.892217	A	Active	Inconclusive	Active	Active	Inconclusive	Inactive	Inconclusive	Inconclusive	Inconclusive	Active	Inconclusive	Inconclusive	Inconclusive	Active	Inconclusive	Inactive	Inconclusive	Inconclusive	Inconclusive	Inconclusive	Inconclusive	Inactive	Inactive	Active	Inconclusive	Active	Inactive	Inactive	Active	Active	Inconclusive	Active	Inconclusive	Inconclusive	Inactive	Inactive	Inactive	Active	Active	Inactive	Inactive	Inactive
Vinorelbine	71486-22-1	10-8	1.17263	1.04518	1.04668	1.04206	A	Inactive	Inactive	Active	Active	Inactive	Inactive	Inconclusive	Inconclusive	Inconclusive	Active	Inconclusive	Inconclusive	Inconclusive	Inactive	Inactive	Inactive	Inconclusive	Inconclusive	Inconclusive	Inconclusive	Inactive	Inactive	Inactive	Active	Inactive	Inconclusive	Inactive	Inactive	Active	Active	Inconclusive	Active	Inconclusive	Active	Inactive	Inactive	Inactive	Active	Inconclusive	Inactive	Inactive	Inactive
Xylitol	87-99-0	10-6	1.2645	1.01937	1.00754	0.973266	A	Inactive	Inactive	Inactive	Inactive	Inconclusive	Inactive	Inactive	Inactive	Inactive	Inactive	Inactive	Inactive	Inactive	Inactive	Inactive	Inactive	Inactive	Inactive	Inactive	Inactive	Inactive	Inactive	Inactive	Inactive	Inactive	Inactive	Inactive	Inactive	Inactive	Inactive	Active	Inconclusive	Inactive	Inactive	Inactive	Inconclusive	Inactive	Inactive	Inconclusive	Inactive	Inactive	Inactive
Zidovudine	30516-87-1	10-6	0.956283	1.13502	1.15379	1.1872	C	Active	Active	Inactive	Inactive	Inconclusive	Inactive	Inactive	Inconclusive	Inactive	Inactive	Inactive	Inactive	Inactive	Inactive	Inactive	Inactive	Inactive	Inactive	Inactive	Inactive	Inconclusive	Inactive	Inactive	Inactive	Inactive	Inactive	Inactive	Inactive	Inactive	Inactive	Inactive	Inconclusive	Inactive	Active	Inactive	Inactive	Inactive	Inactive	Inactive	Inactive	Inactive	Inactive
[truncated: 10 more columns]

## Sheet: Table S8
Supplementary Table 8. The region of differentially hypermethylated sites.
Compound	Index	DiffScore	RELATION_TO_UCSC_CPG_ISLAND
Biotin	667470	13.6373	Open sea
Biotin	569661	15.6148	Open sea
Biotin	364800	16.6271	N-island
Biotin	646419	18.1586	CpG island
Biotin	655155	21.6642	Open sea
Biotin	44056	24.3206	Open sea
Biotin	800533	28.6702	Open sea
Biotin	397649	59.3798	S-island
Biotin	224380	72.9193	S-island
Biotin	328169	72.9193	Open sea
Biotin	107143	321.959	N-island
Biotin	291904	321.959	CpG island
Biotin	489189	321.959	S-island
Etoposide	176873	16.5262	CpG island
Etoposide	655155	22.3888	Open sea
Etoposide	291904	30.1508	CpG island
Etoposide	224380	319.74	S-island
Etoposide	107143	319.74	N-island
Propyl gallate	688617	14.21	CpG island
Propyl gallate	655155	16.1787	Open sea
Propyl gallate	791437	16.4034	CpG island
Propyl gallate	686065	17.6042	N-island
Propyl gallate	148971	20.6989	CpG island
Propyl gallate	754341	22.7875	S-island
Propyl gallate	291904	22.7875	CpG island
Propyl gallate	397649	25.307	S-island
Propyl gallate	224380	89.0317	S-island
Propyl gallate	107143	314.969	N-island
Theophylline	754341	13.0953	S-island
Theophylline	491091	13.3311	S-island
Theophylline	580811	13.5183	Open sea
Theophylline	521247	18.16	Open sea
Theophylline	569661	20.6353	Open sea
Theophylline	496898	26.3282	Open sea
Theophylline	549085	28.7532	Open sea
Theophylline	224380	33.5614	S-island
Theophylline	430472	37.1359	Open sea
Theophylline	291904	83.1526	CpG island
Theophylline	489189	91.1402	S-island
Theophylline	560791	317.979	Open sea
Theophylline	107143	317.979	N-island
Bisphenol A	817203	13.539	N-island
Bisphenol A	482980	16.549	Open sea
Bisphenol A	661284	20.1694	Open sea
Bisphenol A	371146	24.2556	N-island
Bisphenol A	716927	26.4869	S-island
Bisphenol A	603769	47.1944	S-island
Bisphenol A	35480	323.42	Open sea
Bisphenol A	534870	323.42	N-island
Bisphenol A	560791	323.42	Open sea
Bisphenol A	778488	323.42	Open sea
The region of differentially hypermethylated sites defined as the sites
where the value of DiffScore is higher than 13 or lower than -13 (p<0.05)

## Sheet: Table S9
Supplementary Table 9. The gene list for Ingenuity Pathway Analysis.
Index	TargetID	Etoposide	Propyl gallate	CHR	MAPINFO	UCSC_REFGENE_NAME	UCSC_REFGENE_ACCESSION	UCSC_REFGENE_GROUP	UCSC_CPG_ISLANDS_NAME	RELATION_TO_UCSC_CPG_ISLAND
672074	cg20873046	15.4695	10.0371	1	44115663	KDM4A	NM_014663	TSS200	chr1:44115616-44116309	Island
497053	cg14931119	13.5119	10.0459	19	55770481	PPP6R1	NM_014931	TSS1500	chr19:55769269-55770875	Island
849320	cg27200446	15.9371	10.0648	6	41606439	MDFI	NM_005586	5'UTR	chr6:41604583-41606663	Island
558079	cg16866653	13.8423	10.0693	6	166797260	BRP44L	NM_016098	TSS1500	chr6:166795368-166797301	Island
790930	cg25150351	10.7067	10.0841	3	141747315	TFDP2;TFDP2;TFDP2;TFDP2;TFDP2	NM_001178142;NM_006286;NM_001178141;NM_001178139;NM_001178138	5'UTR;5'UTR;5'UTR;Body;5'UTR
798216	cg25414799	13.7202	10.1355	17	18086983	ALKBH5;ALKBH5	NM_017758;NM_017758	5'UTR;1stExon	chr17:18086258-18088360	Island
527035	cg15899692	10.8107	10.1846	6	44214816	HSP90AB1	NM_007355	TSS200	chr6:44213695-44215707	Island
351504	cg10446007	17.5587	10.2475	16	68345126	PRMT7;SLC7A6OS	NM_019023;NM_032178	5'UTR;TSS1500	chr16:68344306-68345246	Island
478192	cg14369970	32.791	10.2635	1	249200561	PGBD2;PGBD2	NM_170725;NM_001017434	5'UTR;5'UTR	chr1:249200252-249200721	Island
50125	cg01425110	15.0427	10.2707	17	7383041	ZBTB4;ZBTB4	NM_001128833;NM_020899	TSS200;5'UTR	chr17:7382266-7382710	S_Shore
110296	cg03184290	11.2377	10.3711	4	111550666	PITX2;PITX2	NM_153426;NM_153427	Body;Body	chr4:111549879-111550203	S_Shore
209606	cg06141883	87.7515	10.4225	1	52521888	TXNDC12;TXNDC12;TXNDC12;BTF3L4;BTF3L4;BTF3L4;BTF3L4;BTF3L4;BTF3L4	NM_015913;NR_046406;NR_046405;NM_152265;NM_001243767;NM_001136497;NM_152265;NM_001243767;NM_001136497	TSS200;TSS200;TSS200;1stExon;1stExon;1stExon;5'UTR;5'UTR;5'UTR	chr1:52521780-52522296	Island
208533	cg06107670	22.149	10.4392	1	53793923	LRP8;LRP8;LRP8;LRP8;LOC105378732	NM_033300;NM_004631;NM_017522;NM_001018054;NR_131923	TSS200;TSS200;TSS200;TSS200;Body	chr1:53791687-53793496	S_Shore
246947	cg07250027	11.5899	10.4647	15	43622441	LCMT2;ADAL;ADAL	NM_014793;NM_001012969;NM_001159280	1stExon;TSS200;TSS200	chr15:43621830-43622953	Island
653664	cg20194811	14.8561	10.595	13	112720491	SOX1	NM_005986	TSS1500	chr13:112720564-112723582	N_Shore
804383	cg25632648	16.4152	10.7282	11	77899776	KCTD21;USP35	NM_001029859;NM_020798	TSS200;TSS200	chr11:77899564-77899990	Island
794431	cg25282009	15.3363	10.7564	18	5296331	ZFP161;ZFP161;ZFP161	NM_001143823;NR_026569;NM_003409	TSS1500;TSS1500;TSS1500	chr18:5295323-5297099	Island
665509	cg20634967	14.2336	10.8406	13	58204224				chr13:58203586-58204322	Island
619186	cg18944910	11.709	10.8732	6	33290759	DAXX;DAXX;DAXX;DAXX;DAXX;DAXX;DAXX	NM_001141969;NM_001141969;NR_024517;NM_001141970;NM_001350;NM_001141970;NM_001350	1stExon;5'UTR;Body;5'UTR;1stExon;1stExon;5'UTR	chr6:33290370-33291087	Island
400730	cg12000995	20.427	10.8893	2	27665139	KRTCAP3;KRTCAP3	NM_001168364;NM_173853	TSS200;TSS200	chr2:27664939-27665151	Island
269109	cg07920739	21.1711	10.8932	12	102271195	DRAM1;DRAM1	NM_018370;NM_018370	1stExon;5'UTR	chr12:102270754-102271801	Island
69964	cg02008899	11.8274	10.9401	4	80993932	ANTXR2;ANTXR2;ANTXR2;ANTXR2;ANTXR2;ANTXR2;ANTXR2	NM_001286781;NM_001286780;NM_001145794;NM_058172;NM_001145794;NM_058172;NM_001286781	5'UTR;5'UTR;1stExon;1stExon;5'UTR;5'UTR;1stExon	chr4:80993375-80994410	Island
480917	cg14446615	10.9441	11.0666	5	76924907	OTP	NM_032109	3'UTR	chr5:76925445-76926875	N_Shore
533194	cg16095542	33.9336	11.1138	1	155023359	ADAM15;DCST1;ADAM15;ADAM15;DCST1;ADAM15;ADAM15;ADAM15	NM_207196;NM_001143687;NM_207194;NM_207195;NM_152494;NM_207197;NM_207191;NM_003815	TSS1500;3'UTR;TSS1500;TSS1500;3'UTR;TSS1500;TSS1500;TSS1500	chr1:155022988-155024332	Island
327805	cg09716640	10.3482	11.1774	7	143582511	TCAF1;TCAF1;TCAF1	NM_001206941;NM_014719;NM_001206938	TSS200;5'UTR;5'UTR	chr7:143582125-143582610	Island
664621	cg20599022	26.8708	11.2985	4	142054446	RNF150;RNF150	NM_020724;NM_020724	1stExon;5'UTR	chr4:142053327-142054601	Island
78707	cg02267838	12.1178	11.321	4	26862852	STIM2;STIM2;STIM2	NM_001169118;NM_020860;NM_001169117	1stExon;1stExon;1stExon	chr4:26862031-26863238	Island
528621	cg15950665	26.8916	11.3282	7	35077767	DPY19L1	NM_015283	TSS200	chr7:35076136-35077808	Island
737756	cg23273925	26.4925	11.3411	14	50583150	VCPKMT;VCPKMT;VCPKMT;VCPKMT	NM_024558;NM_001040662;NR_049739;NR_049738	1stExon;1stExon;Body;Body	chr14:50582970-50583504	Island
705659	cg22103736	15.091	11.3818	5	373887	AHRR	NM_020731	Body	chr5:373842-374426	Island
123371	cg03568975	28.5844	11.479	15	88800004	NTRK3;NTRK3;NTRK3;NTRK3;NTRK3-AS1	NM_002530;NM_001007156;NM_001243101;NM_001012338;NR_038229	TSS200;TSS200;TSS200;TSS200;Body	chr15:88799522-88801017	Island
410977	cg12331229	16.9449	11.5315	9	34637836	SIGMAR1;SIGMAR1;SIGMAR1;SIGMAR1;SIGMAR1;SIGMAR1;SIGMAR1;SIGMAR1	NM_005866;NM_001282209;NM_001282205;NM_001282208;NM_001282207;NM_147157;NM_001282206;NR_104108	TSS200;TSS200;TSS200;TSS200;TSS200;TSS200;TSS200;TSS200	chr9:34637200-34637950	Island
373149	cg11131994	13.6187	11.5461	9	19127786	PLIN2;PLIN2	NM_001122;NR_038064	TSS200;TSS200	chr9:19127179-19127880	Island
250434	cg07354861	11.9843	11.5586	11	111169961	C11orf92;C11orf93	NM_207429;NM_001136105	5'UTR;TSS200	chr11:111169304-111170428	Island
97188	cg02802871	21.7902	11.5654	20	25388289	GINS1	NM_021067	TSS200	chr20:25388232-25388642	Island
374941	cg11190082	14.172	11.6868	X	119005710	RNF113A;NDUFA1;RNF113A	NM_006978;NM_004541;NM_006978	5'UTR;TSS200;1stExon	chrX:119005251-119006217	Island
20862	cg00583618	10.302	11.7315	X	49020114	MAGIX;MAGIX;MAGIX;MAGIX	NM_001099681;NM_001099680;NM_001099682;NM_024859	Body;TSS200;Body;Body	chrX:49019722-49020307	Island
766088	cg24283621	20.5823	11.7861	10	6246090	PFKFB3;PFKFB3	NM_004566;NM_001145443	Body;Body	chr10:6242975-6246457	Island
745659	cg23555187	10.4376	11.8255	1	115053955	TRIM33;TRIM33	NM_033020;NM_015906	TSS200;TSS200	chr1:115053060-115054264	Island
561724	cg16987804	10.0544	11.9104	1	247095607	AHCTF1	NM_015446	TSS1500	chr1:247094485-247095667	Island
755215	cg23897255	24.1243	11.9481	11	747301	TALDO1	NM_006755	TSS200	chr11:746877-748032	Island
775747	cg24621787	11.1927	11.9634	X	14890756	FANCB;FANCB;MOSPD2	NM_001018113;NM_152633;NM_152581	5'UTR;5'UTR;TSS1500	chrX:14890991-14891734	N_Shore
465886	cg14019158	17.6635	11.9961	19	45754992	MARK4	NM_031417	Body	chr19:45754630-45755261	Island
225891	cg06643102	10.7217	12.0472	19	8455567	RAB11B	NM_004218	Body	chr19:8454831-8455845	Island
76673	cg02207312	20.8758	12.0488	11	60674164	PRPF19	NM_014502	TSS200	chr11:60673597-60674184	Island
45079	cg01278596	14.3374	12.1147	5	139228062	NRG2;NRG2;NRG2;NRG2	NM_013982;NM_013983;NM_013981;NM_004883	Body;Body;Body;Body	chr5:139227605-139228279	Island
24608	cg00690205	11.3123	12.1576	9	140772277	CACNA1B;CACNA1B;CACNA1B;CACNA1B;LOC100133077	NM_000718;NM_001243812;NM_000718;NM_001243812;NR_121583	5'UTR;5'UTR;1stExon;1stExon;Body	chr9:140771300-140773513	Island
15840	cg00446855	10.1179	12.1903	X	54069762	PHF8;PHF8;PHF8;PHF8	NM_001184897;NM_015107;NM_001184898;NM_001184896	5'UTR;5'UTR;TSS200;Body	chrX:54070312-54071311	N_Shore
424383	cg12762432	15.5708	12.2136	12	94854015	CCDC41;CCDC41;LOC144486	NM_016122;NM_001042399;NR_027035	TSS1500;TSS1500;Body	chr12:94853336-94854307	Island
82766	cg02383325	19.3123	12.2224	22	30783470	RNF215	NM_001017981	TSS200	chr22:30783010-30783620	Island
417355	cg12535894	12.2771	12.2694	19	18043646	CCDC124	NM_001136203	TSS200	chr19:18043480-18044143	Island
179154	cg05223720	15.0769	12.2813	7	71801793	CALN1;CALN1;CALN1	NM_001017440;NM_001017440;NM_031468	5'UTR;1stExon;Body	chr7:71800757-71802768	Island
199057	cg05827267	12.61	12.3744	22	42084837	NHP2L1;NHP2L1	NM_001003796;NM_001003796	5'UTR;1stExon	chr22:42084641-42085014	Island
217265	cg06382107	13.9227	12.3992	2	238875387	UBE2F;UBE2F;UBE2F;UBE2F;UBE2F;UBE2F;UBE2F;UBE2F-SCLY	NM_001278308;NM_001278307;NM_001278306;NM_080678;NR_103499;NR_103498;NR_103500;NR_037904	TSS200;TSS200;TSS200;TSS200;TSS200;TSS200;TSS200;TSS200	chr2:238875131-238876327	Island
549751	cg16605590	12.795	12.4226	2	122494233	MKI67IP	NM_032390	Body	chr2:122494108-122494494	Island
423632	cg12737876	10.379	12.4254	2	85843232	USP39	NM_006590	TSS200	chr2:85843208-85843677	Island
738250	cg23291301	12.5366	12.4393	2	105472469	POU3F3	NM_006236	1stExon	chr2:105468851-105473488	Island
694852	cg21699619	13.0838	12.4847	5	176730799	RAB24;RAB24;RAB24;RAB24;PRELID1;PRELID1;PRELID1;PRELID1	NM_130781;NM_001031677;NR_109789;NR_109790;NM_001271828;NM_013237;NM_001271828;NM_013237	TSS200;TSS200;TSS200;TSS200;5'UTR;5'UTR;1stExon;1stExon	chr5:176730031-176731130	Island
753127	cg23823879	21.0853	12.487	13	21714535	SAP18	NM_005870	TSS200	chr13:21714289-21715115	Island
178125	cg05194447	23.2091	12.5119	6	166511577
508587	cg15308487	10.7179	12.5318	X	24483292	PDK3;PDK3	NM_005391;NM_001142386	TSS200;TSS200	chrX:24483016-24483947	Island
82664	cg02380531	17.3842	12.6176	6	99279097				chr6:99279317-99283842	N_Shore
678482	cg21107223	17.3747	12.64	15	75182455	MPI	NM_002435	Body	chr15:75182262-75182622	Island
781750	cg24826812	12.1808	12.7027	X	134654612	DDX26B;DDX26B	NM_182540;NM_182540	5'UTR;1stExon	chrX:134655102-134655750	N_Shore
64042	cg01837275	10.9732	12.7607	13	97874533	MBNL2;MBNL2	NM_207304;NM_144778	TSS200;TSS200
162842	cg04746670	26.8799	12.769	2	122288182	CLASP1;CLASP1;CLASP1;RNU4ATAC	NM_001142273;NM_015282;NM_001142274;NR_023343	Body;Body;Body;TSS1500	chr2:122287620-122288332	Island
397148	cg11886554	13.1686	12.799	3	170076028	SKIL;SKIL;SKIL	NM_001145097;NM_005414;NM_001145098	TSS1500;5'UTR;5'UTR	chr3:170074786-170076070	Island
400851	cg12005098	16.2997	12.8175	10	91295338	SLC16A12	NM_213606	TSS200	chr10:91294947-91295925	Island
93331	cg02690554	13.3956	12.8552	X	71527606	CITED1;CITED1	NM_001144886;NM_004143	TSS1500;TSS1500	chrX:71524832-71527299	S_Shore
745334	cg23543263	31.0293	12.8888	13	22245177	FGF9	NM_002010	TSS200	chr13:22243259-22245362	Island
399986	cg11976929	15.7394	12.974	6	41888945	MED20;BYSL	NM_004275;NM_004053	TSS200;TSS200	chr6:41888868-41889563	Island
74761	cg02149884	15.1144	13.072	3	123680462	CCDC14	NM_022757	TSS1500	chr3:123679785-123680481	Island
572330	cg17322050	10.5438	13.1149	18	2571574	METTL4;NDC80;NDC80	NM_022840;NM_006101;NM_006101	TSS200;1stExon;5'UTR	chr18:2571286-2571580	Island
59334	cg01701002	36.4713	13.1189	17	73106108	ARMC7;ARMC7	NM_024585;NM_024585	5'UTR;1stExon	chr17:73105229-73106667	Island
758693	cg24014143	11.9384	13.166	13	70682127	KLHL1;KLHL1;ATXN8OS	NM_020866;NM_020866;NR_002717	1stExon;5'UTR;Body	chr13:70681732-70682219	Island
815201	cg26033254	10.1821	13.2135	20	62680989	SOX18	NM_018419	TSS200	chr20:62681074-62681332	N_Shore
824540	cg26351479	16.5475	13.2193	X	125686936	DCAF12L1	NM_178470	TSS200	chrX:125685711-125686941	Island
459175	cg13828436	19.2198	13.2194	9	123837221				chr9:123836702-123837585	Island
762323	cg24140629	22.6609	13.274	7	105752950	SYPL1;SYPL1	NM_182715;NM_006754	TSS200;1stExon	chr7:105752103-105753148	Island
54036	cg01540024	15.7043	13.2816	16	19729665	C16orf88;IQCK	NM_001012991;NM_153208	TSS200;Body	chr16:19729194-19729896	Island
696146	cg21751491	44.6267	13.2904	1	183441445	SMG7;SMG7;SMG7;SMG7;SMG7-AS1	NM_001174061;NM_173156;NM_201569;NM_201568;NR_040063	TSS200;TSS200;TSS200;TSS200;TSS1500	chr1:183440351-183442255	Island
157564	cg04585318	17.8418	13.2944	4	124426384				chr4:124426780-124427157	N_Shore
369251	cg11004309	12.6766	13.3557	20	31331087	COMMD7;COMMD7	NM_001099339;NM_053041	Body;Body	chr20:31330957-31331410	Island
286052	cg08439970	18.748	13.3646	6	74230786	EEF1A1	NM_001402	TSS200	chr6:74229962-74231497	Island
309522	cg09154963	10.7547	13.4354	9	140149542	NELFB	NM_015456	TSS1500	chr9:140149205-140150502	Island
196013	cg05732436	23.8639	13.707	2	68290174	C1D;C1D	NM_173177;NM_006333	TSS200;TSS200
706796	cg22144703	12.9151	13.7098	12	12870705	CDKN1B;CDKN1B	NM_004064;NM_004064	5'UTR;1stExon	chr12:12869798-12871248	Island
278314	cg08201700	11.0329	13.8724	7	158656538	WDR60	NM_018051	Body	chr7:158656282-158656744	Island
296578	cg08758927	12.2397	13.9212	11	126138785	FOXRED1;SRPR;SRPR;SRPR;SRPR;FOXRED1;FOXRED1	NR_037648;NM_001177842;NM_003139;NM_001177842;NM_003139;NM_017547;NR_037647	TSS1500;1stExon;1stExon;5'UTR;5'UTR;TSS200;TSS200	chr11:126138359-126139166	Island
826499	cg26421123	17.9819	13.9519	8	146078231	COMMD5;COMMD5;COMMD5;COMMD5	NM_014066;NM_001081004;NM_014066;NM_001081003	5'UTR;5'UTR;1stExon;5'UTR	chr8:146077931-146078881	Island
757270	cg23967249	11.7964	13.9841	4	141445247	ELMOD2	NM_153702	TSS200	chr4:141445099-141445698	Island
293336	cg08660999	17.8028	14.0054	19	1592898	MBD3	NM_003926	TSS1500	chr19:1591998-1593095	Island
364046	cg10836716	12.7146	14.0141	7	73868151	GTF2IRD1;GTF2IRD1;GTF2IRD1	NM_016328;NM_005685;NM_016328	5'UTR;TSS1500;1stExon	chr7:73867787-73868061	S_Shore
619235	cg18947032	14.1161	14.0212	10	70748274	KIAA1279	NM_015634	TSS1500	chr10:70748435-70749334	N_Shore
274906	cg08100022	29.7372	14.0428	11	82613150	DDIAS	NM_145018	5'UTR	chr11:82612259-82612844	S_Shore
852174	cg27302985	11.1232	14.0515	3	150263946	SERP1;SERP1;EIF2A	NM_014445;NM_014445;NM_032025	5'UTR;1stExon;TSS1500	chr3:150263609-150264607	Island
718264	cg22580625	15.7308	14.0998	6	105627791	POPDC3;POPDC3	NM_022361;NM_022361	5'UTR;1stExon	chr6:105627406-105627830	Island
65981	cg01894743	22.0514	14.1934	3	133614786	RAB6B	NM_016577	TSS200	chr3:133613566-133615174	Island
846041	cg27087057	15.6991	14.208	6	46703222	PLA2G7;PLA2G7	NM_005084;NM_001168357	TSS200;5'UTR	chr6:46702736-46703316	Island
177000	cg05160558	28.4254	14.3109	4	70389517
590276	cg17919206	20.0557	14.4546	1	201952356	RNPEP	NM_020216	Body	chr1:201951754-201952579	Island
405940	cg12164400	12.514	14.4598	9	136214828	MED22;MED22;RPL7A;SNORD24;MED22;MED22	NM_133640;NM_181491;NM_000972;NR_002447;NM_133640;NM_181491	5'UTR;5'UTR;TSS1500;TSS1500;1stExon;1stExon	chr9:136214430-136215760	Island
397443	cg11895950	11.3498	14.4907	X	44732372	KDM6A	NM_021140	TSS200	chrX:44731602-44733266	Island
631015	cg19388782	11.0626	14.5224	16	77224683	MON1B;MON1B;MON1B	NM_001286640;NM_001286639;NM_014940	TSS200;TSS200;TSS200	chr16:77224168-77225143	Island
677711	cg21077089	34.9388	14.628	1	93427237	FAM69A;FAM69A;FAM69A;FAM69A	NM_001252269;NM_001252270;NM_001252273;NM_001006605	TSS200;TSS200;TSS200;TSS200	chr1:93426512-93427754	Island
280537	cg08266417	13.8543	14.6334	2	201450575	AOX1	NM_001159	TSS200	chr2:201450526-201451027	Island
831041	cg26574003	14.0439	14.7893	1	150186289				chr1:150185902-150186106	S_Shore
546906	cg16521917	10.7503	14.8109	7	145813946	CNTNAP2;CNTNAP2	NM_014141;NM_014141	1stExon;5'UTR	chr7:145813030-145814084	Island
75884	cg02182803	16.3144	14.872	16	29823685	PRRT2	NM_145239	5'UTR	chr16:29823163-29823906	Island
429614	cg12934382	10.2691	14.8773	3	51741135	GRM2;GRM2;GRM2;GRM2	NM_001130063;NM_000839;NM_000839;NM_001130063	1stExon;5'UTR;1stExon;5'UTR	chr3:51740740-51741413	Island
237188	cg06963692	11.7851	14.9373	12	81331709	LIN7A	NM_004664	TSS200	chr12:81330608-81331514	S_Shore
650359	cg20068492	10.7185	15.0712	3	24040619
330079	cg09788784	13.2029	15.1503	5	110848442	STARD4;STARD4;STARD4;STARD4;STARD4;STARD4;STARD4;STARD4;STARD4;STARD4;STARD4-AS1	NM_001308060;NM_001308061;NM_001308059;NM_139164;NM_001308057;NM_001308056;NM_001308058;NR_131754;NR_131753;NR_131752;NR_040093	TSS200;TSS200;TSS200;TSS200;TSS200;TSS200;TSS200;TSS200;TSS200;TSS200;Body	chr5:110847820-110848445	Island
603877	cg18397279	16.7031	15.2789	X	91036807	PCDH11X	NM_032967	5'UTR	chrX:91036684-91037269	Island
623069	cg19091366	21.8363	15.3387	12	94853648	CCDC41;CCDC41;CCDC41;CCDC41;LOC144486	NM_016122;NM_001042399;NM_016122;NM_001042399;NR_027035	1stExon;5'UTR;5'UTR;1stExon;TSS200	chr12:94853336-94854307	Island
798825	cg25435332	13.5298	15.3674	11	107328525	CWF19L2	NM_152434	1stExon	chr11:107328441-107328691	Island
500349	cg15037103	62.4155	15.3682	12	6976655	TPI1;TPI1;TPI1	NM_001258026;NM_000365;NM_001159287	TSS1500;TSS200;1stExon	chr12:6976392-6977393	Island
577803	cg17493511	22.9268	15.4584	1	153939847	SLC39A1;CREB3L4	NM_014437;NM_130898	5'UTR;TSS1500	chr1:153939643-153939980	Island
395439	cg11834635	16.5789	15.505	4	2402019	ZFYVE28	NM_020972	Body	chr4:2401507-2401759	S_Shore
577225	cg17474694	18.5474	15.6803	1	100315971	AGL;AGL;AGL;AGL;AGL	NM_000644;NM_000642;NM_000028;NM_000643;NM_000646	TSS200;5'UTR;TSS200;TSS200;TSS1500	chr1:100315420-100316009	Island
777251	cg24675150	17.7488	15.6969	12	119212160				chr12:119212110-119212393	Island
259105	cg07615067	25.4045	15.6986	7	193580	FAM20C	NM_020223	1stExon	chr7:191875-193799	Island
244504	cg07177001	17.5049	15.743	8	22926478	TNFRSF10B;TNFRSF10B;TNFRSF10B;TNFRSF10B;TNFRSF10B	NM_147187;NM_147187;NM_003842;NR_027140;NM_003842	5'UTR;1stExon;5'UTR;Body;1stExon	chr8:22925655-22926912	Island
459160	cg13828097	14.7421	15.9196	6	31324921	HLA-B	NM_005514	1stExon	chr6:31323946-31325211	Island
673048	cg20911168	27.8579	16.0803	22	50247415	ZBED4	NM_014838	TSS200	chr22:50246590-50248143	Island
263464	cg07749079	37.2018	16.0903	2	29117416	WDR43	NM_015131	TSS200	chr2:29117366-29118025	Island
469063	cg14109663	58.769	16.1648	19	5680970	HSD11B1L;C19orf70;HSD11B1L;HSD11B1L;HSD11B1L;HSD11B1L;HSD11B1L	NM_198705;NM_205767;NM_198704;NM_198706;NM_198533;NM_198708;NM_198707	TSS200;TSS200;TSS200;TSS200;TSS200;TSS200;TSS200	chr19:5680433-5681417	Island
365737	cg10893095	38.8672	16.2217	6	85478296
676548	cg21035422	11.0297	16.312	2	111878294	BCL2L11;BCL2L11;BCL2L11	NM_138621;NM_207002;NM_006538	TSS200;TSS200;TSS200	chr2:111875206-111880965	Island
645490	cg19895882	15.3883	16.3136	13	42534974	KIAA0564;KIAA0564	NM_001009814;NM_015058	Body;Body	chr13:42534880-42535461	Island
158757	cg04619859	19.0044	16.3153	7	134855396	C7orf49;C7orf49;C7orf49	NR_024185;NR_024186;NM_024033	Body;Body;5'UTR	chr7:134854975-134855696	Island
101646	cg02930242	21.1248	16.553	4	1004110	FGFRL1	NM_001004356	TSS1500	chr4:1003106-1005455	Island
767076	cg24318558	27.3389	16.5935	X	106959829	TSC22D3;TSC22D3;TSC22D3	NM_004089;NM_001015881;NM_198057	Body;TSS200;Body	chrX:106959378-106959914	Island
217518	cg06389934	11.8862	16.633	2	203499669	FAM117B	NM_173511	TSS1500	chr2:203499508-203500697	Island
524270	cg15815419	32.9456	16.6602	16	2563675	ATP6V0C;ATP6V0C	NM_001198569;NM_001694	TSS200;TSS200	chr16:2563430-2564903	Island
672208	cg20878502	13.5745	16.7022	8	37594078	LOC102723701;ERLIN2;ERLIN2;ERLIN2	NR_125821;NM_007175;NM_001003791;NM_001003790	Body;TSS200;TSS200;TSS200	chr8:37593834-37594703	Island
592242	cg17989358	12.5874	16.7152	10	30637977	MTPAP	NM_018109	Body	chr10:30637961-30638279	Island
498665	cg14984255	12.271	16.7411	18	11908827	MPPE1	NM_023075	TSS200	chr18:11908222-11909082	Island
340387	cg10104810	46.9424	16.7639	1	120612147	NOTCH2;NOTCH2	NM_024408;NM_024408	1stExon;5'UTR	chr1:120611348-120612440	Island
545336	cg16471864	15.7431	16.7883	4	38666270	KLF3;FLJ13197	NM_016531;NR_026804	5'UTR;TSS200	chr4:38664649-38666531	Island
465959	cg14021133	40.364	16.8588	7	20834283				chr7:20837551-20838369	N_Shelf
392646	cg11750133	18.4266	16.9116	10	93647217				chr10:93647052-93647393	Island
10278	cg00291136	11.9551	17.0044	19	47778065	INAFM1;INAFM1	NR_037675;NM_178511	Body;TSS200	chr19:47776370-47778740	Island
197245	cg05771701	10.1048	17.0792	12	123259330	CCDC62;CCDC62;CCDC62	NM_201435;NR_027918;NM_032573	Body;Body;Body
127520	cg03692086	18.0488	17.1844	15	66649108	TIPIN;TIPIN	NM_017858;NM_001289986	TSS200;TSS200	chr15:66648784-66649178	Island
739302	cg23330710	13.0103	17.2111	20	44044709	PIGT	NM_015937	TSS200	chr20:44044652-44045147	Island
678818	cg21119468	18.4973	17.2465	6	161413055	MAP3K4;MAP3K4	NM_006724;NM_005922	1stExon;1stExon	chr6:161412377-161413564	Island
45469	cg01290068	38.357	17.278	5	162932702	MAT2B;MAT2B	NM_013283;NM_182796	1stExon;Body	chr5:162932454-162932946	Island
824436	cg26348447	18.3855	17.2822	1	160232228	DCAF8;DCAF8;DCAF8;DCAF8;DCAF8	NR_028106;NR_028103;NR_028104;NR_028105;NM_015726	Body;Body;Body;Body;5'UTR	chr1:160231755-160232451	Island
367163	cg10938836	11.2195	17.4405	2	166810420	TTC21B	NM_024753	TSS200	chr2:166809970-166810826	Island
364800	cg10861135	16.1671	17.4587	9	14345348				chr9:14346265-14348149	N_Shore
272843	cg08036850	15.8699	17.5203	12	121124877	MLEC	NM_014730	TSS200	chr12:121124111-121125479	Island
210251	cg06161836	25.7493	17.7334	8	100025390	VPS13B;VPS13B;VPS13B;VPS13B;VPS13B	NM_152564;NM_181661;NM_015243;NM_017890;NR_047582	TSS200;TSS200;TSS200;TSS200;TSS200	chr8:100025146-100025999	Island
169109	cg04928180	36.3212	17.7682	15	99791525	LRRC28;LRRC28;TTC23	NM_144598;NM_001284400;NM_001288616	TSS200;TSS200;TSS200	chr15:99791328-99792042	Island
270255	cg07956256	10.3462	17.8009	21	27945616	CYYR1	NM_052954	TSS200	chr21:27945010-27945646	Island
343434	cg10194655	20.4911	17.8319	12	110841920	ANAPC7;ANAPC7	NM_016238;NM_001137664	TSS1500;TSS1500	chr12:110841021-110841548	S_Shore
134967	cg03915846	11.3301	17.8612	12	112451028	ERP29;ERP29;TMEM116	NM_006817;NM_001034025;NM_138341	TSS200;TSS200;TSS200	chr12:112450905-112451856	Island
290320	cg08568050	15.0096	17.9207	15	100106671	MEF2A;MEF2A;MEF2A;MEF2A	NM_005587;NM_001130926;NM_001171894;NM_001130927	5'UTR;5'UTR;5'UTR;5'UTR	chr15:100105368-100107065	Island
754333	cg23866596	14.3021	17.9868	6	96969812	KIAA0776	NM_015323	1stExon	chr6:96969511-96970100	Island
435662	cg13132027	21.9167	18.0261	3	130612943	ATP2C1;ATP2C1;ATP2C1;ATP2C1;ATP2C1;ATP2C1;ATP2C1;ATP2C1;ATP2C1;ATP2C1;ATP2C1;ATP2C1;ATP2C1;ATP2C1;ATP2C1	NM_001199185;NM_014382;NM_001001486;NM_001001487;NM_001199179;NM_001001485;NM_001199184;NM_001199183;NM_001199179;NM_001001485;NM_001199184;NM_001199183;NM_001199181;NM_001199182;NM_001199180	TSS1500;TSS1500;TSS1500;TSS1500;1stExon;1stExon;1stExon;1stExon;5'UTR;5'UTR;5'UTR;5'UTR;Body;Body;Body	chr3:130612285-130613485	Island
228698	cg06723792	24.0447	18.099	2	73340326	RAB11FIP5	NM_015470	TSS200	chr2:73339292-73340733	Island
5486	cg00150500	25.197	18.2926	16	3073744	HCFC1R1;HCFC1R1;HCFC1R1;THOC6;THOC6	NM_017885;NM_001002018;NM_001002017;NM_001142350;NM_024339	Body;Body;Body;TSS1500;TSS1500	chr16:3073686-3074443	Island
425204	cg12790740	16.7935	18.3152	12	55583114
619561	cg18958597	13.6304	18.3299	2	242254421	SEPT2;SEPT2;SEPT2;SEPT2;SEPT2;SEPT2;HDLBP	NM_001008491;NM_006155;NM_001282973;NM_001282972;NM_001008492;NM_004404;NM_005336	TSS200;TSS200;TSS1500;TSS1500;TSS1500;TSS1500;5'UTR	chr2:242254299-242256026	Island
438447	cg13220424	11.4342	18.341	3	167098017	ZBBX	NM_024687	5'UTR	chr3:167097927-167098198	Island
198034	cg05794480	10.4534	18.4285	18	75362920
143097	cg04155756	12.8388	18.4941	4	6988785	TBC1D14;TBC1D14;TBC1D14	NM_001113361;NM_001113363;NM_020773	Body;TSS200;Body	chr4:6988305-6989373	Island
817879	cg26127046	10.6136	18.5505	5	79703750	ZFYVE16;ZFYVE16	NM_014733;NM_001105251	TSS200;TSS200	chr5:79703436-79704444	Island
213681	cg06269673	14.961	18.5948	4	42399792	SHISA3	NM_001080505	TSS200	chr4:42399152-42400802	Island
746729	cg23597375	27.747	18.7987	22	42084934	NHP2L1	NM_001003796	TSS200	chr22:42084641-42085014	Island
46206	cg01311051	15.2173	18.8746	16	30064897	ALDOA	NM_000034	5'UTR	chr16:30064200-30064678	S_Shore
304981	cg09012881	18.1285	18.8965	X	47221512
234272	cg06879630	37.5654	18.9446	16	15982508	C16orf63	NM_144600	TSS200	chr16:15982245-15982672	Island
154534	cg04497520	14.2589	18.9531	1	6673429	PHF13	NM_153812	TSS1500	chr1:6672786-6675741	Island
66233	cg01902510	26.8758	18.9778	19	54372408	MYADM;MYADM;MYADM;MYADM;MYADM;MYADM;MYADM;MYADM;MYADM;MYADM;MYADM;MYADM	NM_001290193;NM_001020820;NM_001290188;NM_138373;NM_001290191;NM_001290194;NM_001290192;NM_001020819;NM_001020818;NM_001290189;NM_001020821;NM_001290190	5'UTR;5'UTR;5'UTR;5'UTR;5'UTR;5'UTR;5'UTR;5'UTR;TSS1500;TSS1500;TSS1500;5'UTR	chr19:54371854-54372990	Island
855357	cg27406975	13.1844	19.0558	2	172955512				chr2:172959267-172962054	N_Shelf
355064	cg10551270	14.7053	19.0604	5	892523	TRIP13;BRD9;BRD9;TRIP13;BRD9	NM_004237;NM_001009877;NR_027633;NM_001166260;NM_023924	TSS1500;5'UTR;Body;TSS1500;Body	chr5:892522-893479	Island
157108	cg04571973	12.2229	19.0849	19	45458416	CLPTM1;CLPTM1;CLPTM1	NM_001294;NM_001282176;NM_001282175	TSS200;5'UTR;Body	chr19:45458213-45459083	Island
451674	cg13612480	19.7458	19.1948	19	1103771	GPX4;GPX4;GPX4	NM_001039848;NM_002085;NM_001039847	TSS1500;TSS200;TSS200	chr19:1103722-1105758	Island
167681	cg04888088	89.3686	19.2313	8	144952646	EPPK1	NM_031308	TSS200	chr8:144952047-144952980	Island
313936	cg09288233	22.82	19.245	18	3449455	TGIF1;TGIF1;TGIF1;TGIF1;TGIF1;TGIF1;TGIF1;TGIF1;TGIF1	NM_003244;NM_001278682;NM_001278682;NM_173209;NM_173208;NM_001278684;NM_174886;NM_001278686;NM_173207	TSS1500;5'UTR;1stExon;TSS200;TSS200;TSS200;5'UTR;5'UTR;Body	chr18:3448006-3452360	Island
369229	cg11003645	19.1345	19.3514	6	143382007	AIG1	NM_016108	TSS200	chr6:143381444-143381918	S_Shore
333366	cg09887862	10.5497	19.5252	6	161694613	AGPAT4	NM_020133	5'UTR
486769	cg14610645	25.2247	19.5781	4	7498245	SORCS2	NM_020777	Body
312546	cg09247193	25.3676	19.688	17	47075095	IGF2BP1;IGF2BP1;IGF2BP1;IGF2BP1	NM_006546;NM_001160423;NM_006546;NM_001160423	5'UTR;5'UTR;1stExon;1stExon	chr17:47072820-47076042	Island
36738	cg01036296	15.4228	19.696	5	80597395	RNU5E;ZCCHC9;ZCCHC9;RNU5D;ZCCHC9	NR_002754;NM_001131035;NM_001131036;NR_002755;NM_032280	Body;TSS200;TSS200;Body;TSS200	chr5:80597320-80597734	Island
80419	cg02315271	16.9962	19.7642	8	72469987				chr8:72468560-72469561	S_Shore
36128	cg01019600	13.4317	19.9046	X	119125040				chrX:119124496-119125671	Island
70575	cg02026062	16.5146	19.9053	6	117086479	FAM162B	NM_001085480	Body	chr6:117085739-117086942	Island
421178	cg12655338	14.2909	19.9448	2	74776131	DOK1;LOXL3;LOXL3;LOXL3	NM_001197260;NM_032603;NM_001289164;NM_001289165	TSS200;Body;Body;5'UTR	chr2:74776016-74776897	Island
307883	cg09105479	10.1454	20.1223	12	104458152	HCFC2	NM_013320	TSS200	chr12:104457766-104459087	Island
346272	cg10281741	17.498	20.2053	9	95947164	WNK2;WNK2	NM_006648;NM_001282394	TSS200;TSS200	chr9:95946147-95947835	Island
28233	cg00792783	16.2088	20.2694	2	198669748	PLCL1;PLCL1	NM_006226;NM_006226	5'UTR;1stExon	chr2:198669079-198670154	Island
580462	cg17579667	27.4707	20.348	11	40315404	LRRC4C;LRRC4C	NM_020929;NM_020929	5'UTR;1stExon
442658	cg13355248	16.3998	20.4264	17	78449872	NPTX1	NM_002522	1stExon	chr17:78449507-78452783	Island
70875	cg02034447	17.1351	20.5727	16	89574710	SPG7;SPG7	NM_003119;NM_199367	TSS200;TSS200	chr16:89573954-89575368	Island
617060	cg18863135	13.8252	20.6761	1	47779775	STIL;STIL;STIL;STIL	NM_003035;NM_003035;NM_001048166;NM_001048166	1stExon;5'UTR;5'UTR;1stExon	chr1:47779707-47780211	Island
605472	cg18452799	29.9849	20.8044	X	100307174	TRMT2B;TRMT2B;TRMT2B;TRMT2B	NM_024917;NM_001167970;NM_001167972;NM_001167971	TSS200;TSS200;TSS200;TSS200	chrX:100306614-100306992	S_Shore
687799	cg21445676	12.0669	20.8143	15	45003321	B2M	NM_004048	TSS1500	chr15:45003460-45004345	N_Shore
306355	cg09056309	11.6866	20.8503	8	37594104	ERLIN2;ERLIN2;ERLIN2;ERLIN2;ERLIN2	NM_007175;NM_007175;NM_001003790;NM_001003791;NM_001003791	1stExon;5'UTR;TSS200;1stExon;5'UTR	chr8:37593834-37594703	Island
47230	cg01341218	13.7852	20.9065	17	43662625				chr17:43662141-43663807	Island
67293	cg01932459	11.4823	20.9337	6	109703513	CD164;CD164;CD164;CD164;CD164	NM_001142402;NM_001142404;NM_006016;NM_001142401;NM_001142403	1stExon;1stExon;1stExon;1stExon;1stExon	chr6:109702898-109704093	Island
731201	cg23043213	61.6736	20.9449	11	65029192	POLA2	NM_002689	TSS1500	chr11:65029040-65029926	Island
728858	cg22961098	18.1513	20.9911	X	40594925	MED14	NM_004229	TSS200	chrX:40594515-40595457	Island
44561	cg01263292	26.287	20.9938	12	66583029	IRAK3;IRAK3;IRAK3;IRAK3	NM_001142523;NM_007199;NM_007199;NM_001142523	1stExon;1stExon;5'UTR;5'UTR	chr12:66582695-66583345	Island
119139	cg03446079	15.0627	21.0077	17	42633739	FZD2	NM_001466	TSS1500	chr17:42634829-42636851	N_Shore
805368	cg25667940	18.2369	21.0179	16	84178926	HSDL1;HSDL1;DNAAF1;DNAAF1	NM_031463;NM_001146051;NM_178452;NM_178452	TSS200;TSS200;5'UTR;1stExon	chr16:84178000-84179223	Island
743850	cg23493127	40.7401	21.1596	6	144164392	LTV1	NM_032860	TSS200	chr6:144164043-144164771	Island
760638	cg24082630	15.0298	21.2952	1	64239610	ROR1;ROR1	NM_001083592;NM_005012	TSS200;TSS200	chr1:64239465-64240779	Island
197386	cg05776056	15.2584	21.3061	6	35744458	CLPSL2;CLPSL2;CLPSL2;CLPSL2	NM_207409;NM_001286550;NR_104469;NR_104467	1stExon;1stExon;Body;Body	chr6:35744225-35744562	Island
62827	cg01803717	34.0533	21.4798	1	8939106	ENO1	NM_001428	TSS1500	chr1:8938098-8939409	Island
760670	cg24083557	19.9634	21.5504	11	62420776	INTS5	NM_030628	TSS200	chr11:62420544-62420924	Island
297265	cg08781740	13.3029	21.5914	16	14165075	MKL2	NM_014048	TSS200	chr16:14164849-14165656	Island
178574	cg05207184	15.9012	21.7968	12	30907599	CAPRIN2;CAPRIN2;CAPRIN2	NM_032156;NM_023925;NM_001002259	TSS200;TSS200;TSS200	chr12:30907359-30908245	Island
96292	cg02774862	14.8315	21.8357	10	70321580	TET1	NM_030625	5'UTR	chr10:70320130-70320822	S_Shore
284675	cg08395108	13.004	21.9209	X	54835372	MAGED2;MAGED2;MAGED2	NM_177433;NM_201222;NM_014599	5'UTR;TSS200;5'UTR	chrX:54835220-54835525	Island
129375	cg03745386	12.2369	21.9286	12	29534188	ERGIC2	NM_016570	TSS200	chr12:29534090-29534308	Island
58482	cg01672455	16.3131	21.9335	16	2582142	CEMP1	NM_001048212	TSS1500	chr16:2581726-2582648	Island
846559	cg27104019	22.4543	22.1682	17	48944493	TOB1;TOB1;TOB1;TOB1-AS1	NM_001243877;NM_001243885;NM_005749;NR_038458	5'UTR;TSS1500;TSS1500;Body	chr17:48942949-48944943	Island
393588	cg11780327	25.1988	22.2085	5	175964453	RNF44	NM_014901	TSS200	chr5:175963498-175965116	Island
500888	cg15055494	10.0875	22.5657	17	17140558	FLCN;FLCN	NM_144997;NM_144606	TSS200;TSS200	chr17:17140117-17141080	Island
404062	cg12104764	49.5211	22.6883	12	110011362	MMAB;MVK;MVK	NM_052845;NM_001114185;NM_000431	TSS200;TSS200;TSS200	chr12:110010994-110011599	Island
144632	cg04201521	34.946	22.7164	2	219724002	WNT6	NM_006522	TSS1500	chr2:219723702-219725010	Island
473188	cg14225546	16.3151	22.7794	19	8386349	NDUFA7;RPS28	NM_005001;NM_001031	TSS200;TSS200	chr19:8386082-8386972	Island
455127	cg13710375	40.7164	23.0998	19	53836837	ZNF845	NM_138374	TSS200	chr19:53836795-53837495	Island
73403	cg02107269	19.7851	23.2539	1	27248138	NUDC	NM_006600	TSS200	chr1:27248048-27248619	Island
10538	cg00298020	13.5632	23.3043	1	52870154	ORC1L;PRPF38A	NM_004153;NM_032864	TSS200;TSS200	chr1:52869867-52870305	Island
796889	cg25368122	17.5072	23.8401	1	75600685	LHX8	NM_001001933	Body	chr1:75600674-75601415	Island
860623	cg27586390	18.0212	23.8702	X	105855176	CXorf57;CXorf57	NM_018015;NM_018015	1stExon;5'UTR	chrX:105855028-105855297	Island
250295	cg07350703	12.3098	23.8709	13	38923610	UFM1	NM_016617	TSS1500	chr13:38923957-38924413	N_Shore
444162	cg13400003	11.9792	24.0536	1	111683051	DRAM2;CEPT1;CEPT1	NM_178454;NM_006090;NM_001007794	TSS1500;5'UTR;5'UTR	chr1:111682227-111683303	Island
727297	cg22902765	38.7895	24.2846	12	100594497	ACTR6;ACTR6;ACTR6;ACTR6	NM_022496;NM_022496;NR_048569;NR_048568	5'UTR;1stExon;TSS200;TSS200	chr12:100594486-100594799	Island
800081	cg25480366	14.4939	24.4321	1	86862205	ODF2L;ODF2L;ODF2L;ODF2L	NM_020729;NM_001184766;NM_001184765;NM_001007022	TSS200;TSS200;TSS200;TSS200	chr1:86861566-86862083	S_Shore
781261	cg24808412	18.0282	24.4645	1	144931862	PDE4DIP;PDE4DIP;PDE4DIP;PDE4DIP	NM_001002811;NM_001002811;NM_001002812;NM_014644	1stExon;5'UTR;Body;Body	chr1:144931339-144932626	Island
332036	cg09849215	46.8371	24.5833	11	82904768	ANKRD42	NM_182603	TSS1500	chr11:82904478-82905660	Island
301778	cg08912129	35.5253	24.6128	1	1551173	MIB2;MIB2;MIB2;MIB2;MIB2;MIB2	NM_001170689;NR_033183;NM_001170688;NM_080875;NM_001170687;NM_001170686	TSS200;Body;Body;Body;Body;Body	chr1:1550453-1552015	Island
258392	cg07594474	25.8197	24.7396	1	91966533	CDC7;CDC7;CDC7	NM_001134420;NM_001134419;NM_003503	TSS200;5'UTR;5'UTR	chr1:91966263-91966999	Island
124086	cg03590464	11.926	24.7976	2	120189318	TMEM37	NM_183240	TSS200	chr2:120189022-120189765	Island
291405	cg08600748	26.3008	25.1667	17	46970475	ATP5G1;ATP5G1	NM_005175;NM_001002027	5'UTR;5'UTR	chr17:46969695-46970125	S_Shore
492242	cg14780632	14.5521	25.2184	11	65816521	GAL3ST3;GAL3ST3	NM_033036;NM_033036	5'UTR;1stExon	chr11:65816404-65816665	Island
808113	cg25766534	17.1635	25.5793	X	55187322	FAM104B;FAM104B;FAM104B;FAM104B;FAM104B;FAM104B;FAM104B;FAM104B;FAM104B	NM_001166699;NR_030722;NM_001166703;NM_001166702;NM_001166701;NM_001166703;NM_001166704;NM_001166700;NM_138362	Body;Body;5'UTR;Body;Body;1stExon;Body;Body;Body	chrX:55187321-55188007	Island
796834	cg25366582	11.0657	25.7812	13	25621027				chr13:25620937-25621554	Island
107244	cg03093385	20.4931	25.8107	14	53019329	TXNDC16;TXNDC16;GPR137C	NM_001160047;NM_020784;NM_001099652	TSS200;TSS200;TSS1500	chr14:53019038-53020214	Island
262204	cg07711140	10.5219	25.8937	1	228328013	GUK1;GUK1;GUK1;GUK1;GUK1	NM_001242839;NM_001242840;NM_001159390;NM_000858;NM_000858	5'UTR;1stExon;1stExon;1stExon;5'UTR	chr1:228327508-228328560	Island
513460	cg15467646	19.4294	25.9385	1	22141014	LDLRAD2	NM_001013693	Body	chr1:22140891-22141407	Island
534312	cg16133033	23.0569	25.9442	X	72223396	PABPC1L2B-AS1;PABPC1L2B;PABPC1L2B	NR_110398;NM_001042506;NM_001042506	TSS1500;5'UTR;1stExon	chrX:72223598-72224080	N_Shore
586897	cg17801394	14.4246	26.4997	1	24104805	PITHD1;TCEB3-AS1	NM_020362;NR_038280	TSS200;TSS200	chr1:24104502-24105263	Island
603273	cg18375860	19.5588	27.0052	1	237205409	RYR2	NM_001035	TSS1500	chr1:237205126-237206644	Island
744685	cg23521603	34.9017	27.3599	7	130353913	TSGA13;COPG2	NM_052933;NM_012133	Body;TSS1500	chr7:130353070-130353979	Island
317809	cg09406960	15.3795	27.4717	2	176973470	HOXD11	NM_021192	Body	chr2:176973427-176973718	Island
827896	cg26468478	36.7576	27.7391	3	48693597	CELSR3	NM_001407	Body	chr3:48693118-48694768	Island
390442	cg11682838	29.7388	27.9507	19	52643365	ZNF616	NM_178523	TSS200	chr19:52642613-52642841	S_Shore
134931	cg03914985	21.557	28.3179	6	49431023	CENPQ;MUT;MUT	NM_018132;NM_000255;NM_000255	TSS200;5'UTR;1stExon	chr6:49430934-49431136	Island
393595	cg11780735	18.898	28.376	1	16085172	FBLIM1	NM_017556	TSS200	chr1:16085147-16085862	Island
550168	cg16619395	91.3356	28.6145	3	154145868	GPR149	NM_001038705	Body	chr3:154146347-154146965	N_Shore
812545	cg25937494	13.8388	28.7976	22	42228971	SREBF2	NM_004599	TSS200	chr22:42228507-42229984	Island
567548	cg17170111	39.4559	28.984	1	173837794	SNORD74;ZBTB37;GAS5;ZBTB37	NR_002579;NM_001122770;NR_002578;NM_032522	TSS1500;5'UTR;TSS1500;5'UTR	chr1:173837172-173837917	Island
517976	cg15616898	18.7173	29.5747	19	44576231	ZNF284	NM_001037813	TSS200	chr19:44576116-44576564	Island
631337	cg19401472	30.1012	29.7154	2	85109418	C2orf89	NM_001080824	TSS1500	chr2:85107731-85108430	S_Shore
813937	cg25985659	21.1406	30.3467	13	108519880	FAM155A	NM_001080396	TSS1500	chr13:108519292-108521063	Island
571871	cg17307479	32.8542	30.4424	8	65494101	BHLHE22	NM_152414	1stExon	chr8:65492935-65494452	Island
603625	cg18389752	25.61	30.5234	X	112084448	AMOT	NM_133265	TSS1500	chrX:112083564-112084815	Island
9717	cg00273383	20.1586	30.5858	9	140082961	SSNA1;ANAPC2	NM_003731;NM_013366	TSS200;1stExon	chr9:140082465-140083853	Island
205113	cg06003296	15.0679	30.8617	12	71003681	PTPRB;PTPRB	NM_002837;NM_001109754	TSS200;Body	chr12:71003624-71004057	Island
780723	cg24790801	11.6959	30.9082	X	102470074	BEX4;BEX4;BEX4;BEX4	NM_001080425;NM_001080425;NM_001127688;NM_001127688	1stExon;5'UTR;1stExon;5'UTR	chrX:102469940-102470419	Island
566776	cg17147211	21.3551	31.4643	1	119544070				chr1:119543821-119544339	Island
407723	cg12221068	23.666	31.7	X	53449760	RIBC1;RIBC1;RIBC1;SMC1A;SMC1A	NM_144968;NM_001267053;NM_001031745;NM_006306;NM_001281463	TSS200;TSS200;TSS200;TSS200;TSS200	chrX:53448968-53449772	Island
640078	cg19710302	34.6833	31.7027	4	56915651				chr4:56915270-56915901	Island
793435	cg25243854	28.8563	32.0327	10	127512103	BCCIP;BCCIP;BCCIP;UROS;BCCIP;BCCIP;BCCIP	NM_078469;NM_016567;NM_078468;NM_000375;NM_016567;NM_078468;NM_078469	5'UTR;5'UTR;5'UTR;TSS1500;1stExon;1stExon;1stExon	chr10:127511329-127512197	Island
495031	cg14865507	43.978	32.1268	5	79950383	MSH3;DHFR;DHFR;MSH3	NM_002439;NM_000791;NM_000791;NM_002439	1stExon;5'UTR;1stExon;5'UTR	chr5:79950003-79950873	Island
763732	cg24190127	29.6986	32.2048	15	71184881	LRRC49;THAP10	NM_017691;NM_020147	TSS200;TSS200	chr15:71184276-71184689	S_Shore
171134	cg04988206	22.5729	32.2101	15	71407798	CT62;CT62	NM_001102658;NM_001102658	5'UTR;1stExon	chr15:71407656-71408498	Island
656530	cg20300343	34.1751	32.2204	1	149719461				chr1:149719314-149719640	Island
158677	cg04617441	23.3232	32.3372	2	27632595	PPM1G	NM_177983	TSS200	chr2:27631884-27632822	Island
574798	cg17398233	30.9019	32.8367	2	136876887	CXCR4	NM_003467	TSS1500	chr2:136876711-136877051	Island
819345	cg26176206	33.5392	33.5348	10	22518170				chr10:22518026-22518334	Island
840280	cg26892115	30.9535	33.56	17	48636898	CACNA1G-AS1	NR_038439	Body	chr17:48636103-48639279	Island
277359	cg08172445	22.3378	33.5849	7	94284865	SGCE;SGCE;PEG10;SGCE;PEG10	NM_001099400;NM_001099401;NM_001040152;NM_003919;NM_015068	Body;Body;TSS1500;Body;TSS1500	chr7:94284858-94286527	Island
378566	cg11301354	18.1296	33.6038	5	133860277				chr5:133859942-133863428	Island
22560	cg00630164	10.9983	33.7137	1	41250062	KCNQ4;KCNQ4	NM_004700;NM_172163	1stExon;1stExon	chr1:41249090-41250161	Island
437702	cg13197479	18.011	33.8596	1	215256445	KCNK2;KCNK2;KCNK2	NM_001017425;NM_014217;NM_001017424	TSS200;TSS200;Body	chr1:215256051-215256636	Island
753361	cg23832460	24.1797	34.1992	19	51161589	C19orf81	NM_001195076	Body	chr19:51161923-51162514	N_Shore
376521	cg11236429	24.652	34.3142	4	174459412	NBLA00301	NR_003679	Body	chr4:174459200-174460054	Island
474307	cg14257369	27.5592	34.585	19	639566	FGF22	NM_020637	TSS1500	chr19:639565-640370	Island
141841	cg04120645	39.907	34.6713	15	91260188	BLM	NM_000057	TSS1500	chr15:91260384-91260919	N_Shore
836182	cg26752884	14.3939	34.7808	11	96123217	JRKL;JRKL;CCDC82	NM_003772;NM_003772;NM_024725	5'UTR;1stExon;TSS200	chr11:96122536-96123587	Island
126397	cg03657257	49.1984	34.8743	X	100673072	ARMCX4	NR_028407	TSS200	chrX:100673191-100673673	N_Shore
823371	cg26313647	26.2398	34.8948	1	8085795	ERRFI1	NM_018948	5'UTR	chr1:8085554-8086854	Island
417795	cg12550574	28.047	35.3291	4	177240810	SPCS3	NM_021928	TSS1500	chr4:177240935-177241832	N_Shore
212775	cg06239375	14.9978	35.4476	5	179050269	HNRNPH1;HNRNPH1	NM_001257293;NM_005520	5'UTR;5'UTR	chr5:179049815-179051611	Island
644817	cg19870698	23.4628	35.5985	14	95239570				chr14:95239375-95239679	Island
818672	cg26154188	26.3002	36.1562	22	36462055				chr22:36461857-36462411	Island
807310	cg25738373	20.6011	36.2112	2	190526173	ASNSD1;ASNSD1	NM_019048;NM_019048	5'UTR;1stExon	chr2:190526058-190526419	Island
545725	cg16485558	16.2363	36.2163	5	63461566	RNF180;RNF180	NM_178532;NM_001113561	TSS200;TSS200	chr5:63461448-63462106	Island
318030	cg09413064	16.2327	36.4311	1	154531422	UBE2Q1	NM_017582	TSS1500	chr1:154531054-154531565	Island
759512	cg24041872	21.3331	36.7926	1	156571296	GPATCH4;GPATCH4	NM_182679;NM_015590	TSS200;TSS200
489769	cg14701410	33.7714	37.0169	12	51818681	SLC4A8;SLC4A8;SLC4A8;SLC4A8	NM_001039960;NM_001039960;NM_004858;NM_004858	5'UTR;1stExon;1stExon;5'UTR	chr12:51818460-51819166	Island
601718	cg18319037	30.5313	38.0794	12	53662119	ESPL1;ESPL1	NM_012291;NM_012291	1stExon;5'UTR	chr12:53661928-53662429	Island
455808	cg13728951	24.0795	38.2158	4	1872230	WHSC1	NM_001042424	TSS1500	chr4:1872181-1873986	Island
152106	cg04422991	67.2339	38.8531	14	39900724	FBXO33	NM_203301	Body	chr14:39900676-39902206	Island
119028	cg03443162	20.7918	39.0874	17	72968968	C17orf28	NM_030630	TSS200	chr17:72968167-72969164	Island
710380	cg22280173	40.2105	39.1446	3	50358981	HYAL2;HYAL2	NM_033158;NM_003773	TSS200;5'UTR	chr3:50358378-50359606	Island
159539	cg04646809	52.0486	39.2212	7	1609853	KIAA1908;KIAA1908;KIAA1908;PSMG3;PSMG3	NR_027329;NR_027328;NR_021487;NM_032302;NM_001134340	Body;Body;Body;TSS1500;TSS200	chr7:1609568-1610037	Island
160535	cg04677326	58.767	39.3544	19	3557664	C19orf28;C19orf28;C19orf28	NM_021731;NM_001042680;NM_174983	TSS200;TSS200;TSS200	chr19:3556962-3558293	Island
842789	cg26976412	13.8574	39.7028	17	17626127	RAI1	NM_030665	5'UTR	chr17:17625605-17628500	Island
810625	cg25862839	26.6652	39.8505	12	48099811	RPAP3;RPAP3;RPAP3;RPAP3;RPAP3;RPAP3	NM_001146076;NM_001146075;NM_024604;NM_001146076;NM_001146075;NM_024604	5'UTR;5'UTR;5'UTR;1stExon;1stExon;1stExon	chr12:48099317-48099905	Island
532127	cg16060664	23.4274	40.1454	8	42010866	AP3M2;AP3M2	NM_001134296;NM_006803	5'UTR;5'UTR	chr8:42009723-42011098	Island
428209	cg12888039	16.0684	40.1605	1	202927266	ADIPOR1;ADIPOR1	NM_015999;NM_001127687	5'UTR;5'UTR	chr1:202926879-202927476	Island
410828	cg12325455	19.6266	40.1884	22	38092876	TRIOBP	NM_001039141	TSS200
448165	cg13514955	28.2858	41.2131	8	146078833	COMMD5;COMMD5;COMMD5;COMMD5	NM_014066;NM_001081003;NM_001081003;NM_001081004	TSS1500;1stExon;5'UTR;TSS1500	chr8:146077931-146078881	Island
806056	cg25695068	30.6	41.6256	17	78389068	FLJ35220;LOC100294362;FLJ35220;FLJ35220	NM_173627;NR_029376;NM_001164637;NM_001164638	Body;TSS200;Body;Body	chr17:78388437-78389722	Island
357941	cg10641368	67.0822	41.9948	5	180650158	TRIM41;TRIM41	NM_033549;NM_201627	TSS200;TSS200	chr5:180650099-180650679	Island
561044	cg16963869	48.4124	42.0031	5	36606625	SLC1A3;SLC1A3;SLC1A3;SLC1A3;SLC1A3;SLC1A3;SLC1A3;SLC1A3;SLC1A3;SLC1A3	NM_001289940;NM_001289939;NM_004172;NM_001166695;NM_001166696;NM_001289940;NM_001289939;NM_004172;NM_001166695;NM_001166696	1stExon;1stExon;1stExon;1stExon;1stExon;5'UTR;5'UTR;5'UTR;5'UTR;5'UTR
202753	cg05934196	47.2079	43.2651	8	22925766	TNFRSF10B;TNFRSF10B;TNFRSF10B	NM_147187;NR_027140;NM_003842	Body;Body;Body	chr8:22925655-22926912	Island
128690	cg03725283	19.2037	43.365	7	129251015	NRF1;NRF1;NRF1	NM_005011;NM_001293163;NM_001293164	TSS1500;TSS1500;TSS1500	chr7:129251237-129252441	N_Shore
174025	cg05070558	43.3663	43.5439	6	168719954	DACT2	NM_214462	Body	chr6:168719681-168720495	Island
562992	cg17025835	23.0208	43.809	7	123673331	TMEM229A;TMEM229A	NM_001136002;NM_001136002	1stExon;5'UTR	chr7:123672063-123673691	Island
717093	cg22536508	25.2604	45.548	15	32907350	ARHGAP11A;ARHGAP11A;ARHGAP11A;ARHGAP11A;ARHGAP11A	NM_014783;NM_001286480;NM_199357;NM_001286479;NM_001286479	TSS1500;TSS1500;TSS1500;1stExon;5'UTR	chr15:32907658-32907950	N_Shore
801783	cg25542907	45.4229	45.615	2	38977782	SFRS7	NM_001031684	Body	chr2:38977535-38978684	Island
187417	cg05470074	14.539	46.2725	X	101411227	BEX5;BEX5	NM_001159560;NM_001012978	TSS1500;TSS1500
588247	cg17846064	38.2202	46.2775	12	50479003	SMARCD1;SMARCD1;SMARCD1;SMARCD1	NM_139071;NM_139071;NM_003076;NM_003076	5'UTR;1stExon;1stExon;5'UTR	chr12:50478886-50479329	Island
767667	cg24337993	50.499	46.5813	17	1171587				chr17:1171408-1171946	Island
620374	cg18991611	10.9746	46.6373	8	49468828				chr8:49468683-49468959	Island
303739	cg08972867	34.6138	48.1072	2	71680637	DYSF;DYSF;DYSF;DYSF;DYSF;DYSF;DYSF	NM_001130981;NM_001130980;NM_001130978;NM_001130976;NM_001130977;NM_003494;NM_001130979	TSS200;TSS200;TSS200;TSS200;TSS200;TSS200;TSS200	chr2:71680558-71681276	Island
244484	cg07176264	30.7939	48.2124	2	120281999	SCTR;SCTR	NM_002980;NM_002980	1stExon;5'UTR	chr2:120281661-120282211	Island
537521	cg16235062	10.6509	48.787	2	241374719	GPC1	NM_002081	TSS1500	chr2:241374410-241376320	Island
374981	cg11191350	22.0833	49.443	4	140098536				chr4:140097251-140099836	Island
424387	cg12762517	34.8752	50.7084	3	51975968	PARP3;RRP9;PARP3	NM_005485;NM_004704;NM_001003931	TSS1500;TSS200;TSS1500	chr3:51975612-51976505	Island
323354	cg09577104	48.5585	50.7372	2	58273823	VRK2;VRK2;VRK2;VRK2;VRK2;VRK2;VRK2;VRK2;VRK2;VRK2;VRK2;VRK2;VRK2;VRK2;VRK2	NM_001130481;NM_001130480;NM_001130482;NM_001288836;NM_001130483;NM_006296;NM_001288839;NM_001130480;NM_006296;NM_001130483;NM_001130482;NM_001288839;NM_001288836;NM_001288838;NM_001288837	TSS200;1stExon;1stExon;1stExon;1stExon;1stExon;1stExon;5'UTR;5'UTR;5'UTR;5'UTR;5'UTR;5'UTR;5'UTR;5'UTR	chr2:58273642-58274422	Island
176873	cg05156850	111.697	51.199	2	88355134	KRCC1	NM_016618	5'UTR	chr2:88354840-88355574	Island
541457	cg16353957	25.3105	51.5438	1	197880663	LHX9	NM_001014434	TSS1500	chr1:197880016-197881637	Island
823728	cg26326298	14.089	54.1097	15	42867856	STARD9;STARD9	NM_020759;NM_020759	1stExon;5'UTR	chr15:42867337-42868254	Island
196538	cg05749577	18.553	54.4222	15	69706710	KIF23;KIF23;KIF23;KIF23	NM_004856;NM_138555;NM_138555;NM_004856	5'UTR;5'UTR;1stExon;1stExon	chr15:69706516-69707352	Island
269186	cg07922895	59.4071	55.1138	7	132937996	EXOC4;EXOC4	NM_001037126;NM_021807	Body;Body
761443	cg24111008	21.3976	55.1556	19	7599072	PNPLA6;PNPLA6;PNPLA6;PNPLA6;PNPLA6	NM_006702;NM_001166111;NM_006702;NM_001166112;NM_001166113	5'UTR;TSS1500;1stExon;TSS200;TSS1500	chr19:7598413-7601008	Island
356507	cg10597107	25.1738	55.6002	10	105881821	SFR1;SFR1;SFR1	NM_001002759;NM_145247;NM_145247	TSS200;1stExon;5'UTR	chr10:105881449-105881947	Island
126944	cg03672915	18.6711	55.9997	X	153236845	TMEM187;HCFC1	NM_003492;NM_005334	TSS1500;TSS200	chrX:153236071-153238480	Island
741119	cg23395483	14.6139	56.2126	19	36231418	TMEM149	NM_024660	Body	chr19:36231186-36232219	Island
332996	cg09876271	15.1633	58.1814	14	55595895	LGALS3;LGALS3	NM_001177388;NM_002306	TSS200;TSS200	chr14:55595697-55596692	Island
563311	cg17035892	31.9106	58.7335	22	38712788	CSNK1E;CSNK1E	NM_001894;NM_152221	5'UTR;5'UTR	chr22:38712684-38713333	Island
206401	cg06044117	20.835	58.8875	11	95523445	FAM76B;CEP57	NM_144664;NM_014679	TSS1500;TSS200	chr11:95522460-95524043	Island
739919	cg23352384	55.0846	59.3555	7	157130675	DNAJB6;DNAJB6	NM_005494;NM_058246	5'UTR;5'UTR	chr7:157129089-157130306	S_Shore
90501	cg02609028	87.1696	59.7418	15	90645872	IDH2	NM_002168	TSS200	chr15:90644998-90646164	Island
813427	cg25967872	34.4289	59.9583	3	141205623	RASA2	NM_006506	TSS1500	chr3:141205539-141205744	Island
25184	cg00705280	39.5185	59.9959	2	219866493	MIR375	NR_029867	TSS200	chr2:219866131-219868054	Island
582650	cg17654766	26.6738	60.4108	1	157108524	ETV3;ETV3	NM_005240;NM_001145312	TSS1500;TSS200	chr1:157107749-157108645	Island
698982	cg21854921	88.2859	60.8517	8	23540536	NKX3-1;NKX3-1;NKX3-1	NM_001256339;NR_046072;NM_006167	TSS200;TSS200;TSS200	chr8:23539807-23540602	Island
725010	cg22824415	28.9768	61.679	X	118108546	LONRF3;LONRF3	NM_024778;NM_001031855	TSS200;TSS200	chrX:118108502-118110559	Island
580474	cg17580020	26.1234	61.8266	11	8110172	TUB;TUB	NM_003320;NM_177972	Body;Body
315034	cg09319843	52.113	62.4439	18	25757569	CDH2	NM_001792	TSS200	chr18:25755414-25758175	Island
445109	cg13428516	49.0223	62.8508	19	49224033	MAMSTR;RASIP1	NM_001130915;NM_017805	TSS1500;3'UTR	chr19:49223833-49224276	Island
556055	cg16797502	65.7193	63.6452	9	95087610	NOL8;NOL8;CENPP;CENPP;NOL8;NOL8;NOL8	NM_001256394;NM_017948;NM_001012267;NM_001286969;NM_017948;NM_001256394;NR_046106	5'UTR;5'UTR;TSS200;TSS200;1stExon;1stExon;Body	chr9:95087949-95088606	N_Shore
557419	cg16845394	57.4085	64.8909	8	109096007	RSPO2	NM_178565	TSS200	chr8:109094485-109095849	S_Shore
774691	cg24584738	27.1589	64.9526	1	180893161	KIAA1614	NM_020950	Body
170773	cg04978360	35.4668	65.4552	15	32322522	CHRNA7;CHRNA7;CHRNA7	NM_000746;NM_001190455;NR_046324	TSS200;TSS200;TSS200	chr15:32322164-32323060	Island
174100	cg05072819	26.118	65.7726	3	20081367	KAT2B	NM_003884	TSS200	chr3:20081458-20082426	N_Shore
289636	cg08546335	26.6239	67.1442	16	1877338	HAGH;FAHD1;HAGH;FAHD1;FAHD1	NM_001040427;NM_001018104;NM_005326;NM_001142398;NM_031208	TSS200;1stExon;TSS200;1stExon;1stExon	chr16:1876113-1877633	Island
494799	cg14858267	78.6015	71.4783	3	44037760				chr3:44036407-44041104	Island
146763	cg04262886	30.6535	74.4249	12	50101361	FMNL3;FMNL3	NM_175736;NM_198900	TSS200;TSS200	chr12:50100442-50101587	Island
809389	cg25815753	37.8968	76.87	19	1261187				chr19:1260264-1261334	Island
210160	cg06159087	25.6222	76.8945	7	92157992	PEX1;C7orf64	NM_000466;NM_032120	TSS200;TSS200	chr7:92157487-92158405	Island
664223	cg20585088	45.7276	77.2693	3	182970927	MCF2L2;B3GNT5	NM_015078;NM_032047	Body;TSS200	chr3:182971429-182972635	N_Shore
812711	cg25943061	53.6271	77.5564	5	172721147				chr5:172720947-172721169	Island
560687	cg16952345	52.1389	77.9497	3	193858883				chr3:193858770-193859695	Island
680752	cg21184320	38.6773	78.3219	1	21044207	KIF17;KIF17;KIF17;KIF17	NM_020816;NM_020816;NM_001122819;NM_001122819	5'UTR;1stExon;1stExon;5'UTR	chr1:21043832-21044771	Island
562788	cg17019426	36.9652	79.2139	3	183852971	EIF2B5;EIF2B5	NM_003907;NM_003907	5'UTR;1stExon	chr3:183852778-183853386	Island
370222	cg11036189	13.4906	79.8648	3	183967354	ALG3;ECE2;ALG3;ECE2;ALG3;ALG3	NR_024534;NM_032331;NM_005787;NM_014693;NR_024533;NM_001006941	TSS1500;TSS200;TSS1500;TSS200;TSS1500;TSS200	chr3:183967304-183967801	Island
849197	cg27196081	120.917	81.6937	10	103330144				chr10:103329852-103330311	Island
619018	cg18938469	40.3076	83.5591	14	23564120	C14orf119;ACIN1;ACIN1;ACIN1	NM_017924;NM_001164815;NM_014977;NM_001164814	TSS1500;Body;Body;Body	chr14:23563978-23564724	Island
293773	cg08674342	61.6988	84.4157	5	36152125	LMBRD2;SKP2;SKP2	NM_001007527;NM_005983;NM_032637	TSS200;TSS200;TSS200	chr5:36151497-36152379	Island
755606	cg23911396	30.8243	94.5599	17	36831425	C17orf96	NM_001130677	TSS1500	chr17:36829692-36831500	Island
18560	cg00520540	67.8787	96.4335	10	14880887	CDNF;HSPA14	NM_001029954;NM_016299	TSS1500;Body	chr10:14879769-14881041	Island
57915	cg01653988	58.3513	97.0778	19	46195506	QPCTL;QPCTL;SNRPD2;SNRPD2	NM_017659;NM_001163377;NM_177542;NM_004597	TSS1500;TSS1500;TSS200;TSS200	chr19:46195482-46196292	Island
533758	cg16113748	69.0058	101.995	10	105110964	PCGF6;PCGF6	NM_032154;NM_001011663	TSS200;TSS200	chr10:105110265-105111008	Island
83109	cg02392553	43.4927	104.659	1	55462274				chr1:55462688-55463010	N_Shore
475052	cg14279493	64.4957	160.18	17	53828646	PCTP;PCTP;PCTP	NM_001102402;NM_001102402;NM_021213	1stExon;5'UTR;Body	chr17:53828422-53828738	Island

## Sheet: Table S10
Supplementary Table 10. Fold changes of RPKM values of 100 genes compared with control.
Gene Symbol	Biotin	Etoposide	Propyl gallate	Theophylline	Bisphenol A
ABCG2	4.97669	0	0	0	-0.605665
ACTC1	0.246571	0.0051794	-0.282227	0.609581	-0.592453
ADAR	-0.285354	0.0144968	0.0187674	-0.279327	-0.233304
ALDH1A1	2.2941	1.69542	-5.10431	-5.10431	4.70033
ALDH2	-0.986008	0.330419	0.615699	-1.26356	-0.328242
APC	0.807271	-0.0841942	0.294904	0.862842	-0.266595
AXIN1	-0.133538	0.794779	0.090868	1.05814	0.0454702
BMP1	0.475707	-0.283626	-0.0278497	-7.04086	1.51946
BMP2	0.273342	0.492131	-1.01108	1.82015	-0.121436
BMP3	2.46402	-1.62651	-3.24408	1.94943	0
BTRC	-0.340287	-0.121687	0.0632935	-0.387754	-0.0579433
CCNA2	0.141604	-0.15192	-0.170834	0.36906	-0.102998
CCND1	-0.262596	0.278171	-0.378522	-0.390515	0.129291
CCND2	-0.155746	-0.0025177	-0.340545	-0.355602	-0.184091
CCNE1	-0.565239	0.137997	0.340724	-0.725166	0.805576
CD3D	0	0	0	0	7.90757
CD4	0	0	4.84563	0	0
CD44	0.879062	-0.0098424	-1.33618	1.36447	0.634596
CD8A	0	0	0	0	3.89772
CD8B	4.5795	1.37349	2.45523	-2.86136	0
CDC42	-0.292501	0.129502	-0.0880012	-0.461898	0.230954
CDH1	0.0632038	0.397532	-0.117657	0.107738	-0.120705
CDH2	-0.621924	0.157905	0.180317	0.116824	0.217008
CDX2	0	0	0	0	0
COL1A1	-0.212338	0.194247	0.3537	-0.445736	0.00989342
COL2A1	3.29587	5.11222	3.60901	0	-1.979
CREBBP	-0.82538	-0.221059	-0.194873	-1.38209	0.430244
CTNNA1	0.0787096	-0.138309	-0.10508	0.379789	-0.0281219
CTNNB1	-0.150717	-0.31517	-0.495887	-0.906949	-0.299304
CXCL12	0.0889893	0.198121	-0.12973	-1.25568	0.227352
DHH	0	0	0	0	0
DLL1	-3.03679	-3.03679	1.87027	-3.03679	4.29578
DLL3	-2.51084	1.95845	-2.51084	5.64987	3.84383
DNMT3B	0.0459137	-0.396699	-0.143653	-0.320577	-0.00474739
DTX2	-0.186232	0.314859	-0.637026	0.106528	0.365271
DVL1	1.37589	0.357367	0.528162	0.264935	-0.392772
EP300	0.516494	0.115255	0.12325	-0.927719	0.111605
FGF1	6.21186	5.12133	3.88114	0	5.19186
FGF4	-3.47674	0.373487	-3.47674	-3.47674	0.997922
FGFR1	-0.138591	-0.271066	0.13331	-0.433187	-0.0423622
FOXA2	-0.456541	-1.40024	-0.381917	-0.691025	-3.82699
FZD2	-0.221202	0.111472	-0.285703	0.23104	0.35358
FZD3	0.381365	-0.00247955	-0.901043	-0.152525	-0.246648
FZD5	0.319634	0.448774	0.790835	0.464005	0.0456419
FZD6	-0.408515	0.0859108	-0.95018	-1.61825	-1.79023
FZD7	0.248805	0.115752	-0.00084877	0.520782	-0.0533476
FZD8	0.0395265	-0.190414	0.510728	1.25429	-0.360425
FZD9	-3.16533	-1.08594	-7.58028	0.36447	-1.2502
GATA6	0	0	4.302	0	3.44278
GDF3	0.741558	0.425017	-0.156201	-0.51	-0.0590239
GLI1	-0.989696	-0.770905	0.420469	-5.44289	0.357185
GLI2	0.332028	0.224109	0.674243	0.0186901	0.0509443
GLI3	-0.771861	0.324299	0.134648	0.37251	0.319636
HDAC2	-0.386324	0.0935173	0.344718	0.558847	0.245878
IGF1	0	0	0	0	0
IL6ST	0.172353	-1.01675	-0.994504	0.129517	-0.168307
ISL1	0	0	0	0	3.91763
JAG1	0.213243	-0.440724	-0.319448	-1.96431	-0.465552
JUND	0.440178	-0.0653973	-0.445757	0.773583	-0.764911
KAT2A	-0.242493	0.551482	-0.174124	0.364477	-0.189392
KRT15	0	0	0	0	0
LIFR	-0.115215	-0.765181	-0.255782	0.216279	-0.266124
MME	1.22117	0.433193	-0.498116	-1.39296	-0.385758
MYC	-0.450434	-0.255564	-0.830631	-1.92755	0.483837
MYOD1	0	0	0	0	0
NANOG	-0.380692	0.0391951	-0.0411367	-0.518985	-0.0327282
NCAM1	-1.54127	-2.81238	-0.245207	0.486032	0.108877
NCSTN	0.0310631	0.137673	-0.399651	-0.94039	0.577296
NEUROD1	0	0	0	0	0
NFATC1	2.7966	0.904002	0.700346	-5.43351	-3.14892
NOTCH1	0.879062	0.093379	0.89829	-1.13803	-0.87656
NOTCH2	0.0275278	-0.596568	-0.332497	-0.40309	0.594218
NOTCH3	0.377135	0.359747	0.525655	-0.425904	0.29779
NOTCH4	-4.46924	-4.46924	-4.46924	-4.46924	0
NUMB	-0.532908	-0.306429	-0.30541	-1.17526	0.0973234
OLIG2	0	0	0	0	0
PAX6	0	0	0	0	0
PDX1	0	0	0	0	0
POU5F1	0.254222	0.152394	0.257106	0.113288	-0.0399332
PPARD	-0.00846672	-0.00307941	-0.408448	-0.452669	-0.225162
PPARG	-3.58539	-3.58539	1.45523	-3.58539	0
PSEN1	0.237196	0.495693	-0.0296621	-0.462955	0.111527
PSEN2	-1.62617	0.012085	0.13194	-0.866142	0.46374
PSENEN	-0.261528	0.330339	-0.331234	-0.679981	0.128262
RB1	0.0873718	-0.173468	-0.028326	-0.122365	0.0770187
S100B	-3.02783	-1.5334	-0.229265	0.36447	7.96702
SDAD1	0.025775	0.399618	-0.439471	-0.643089	-0.00203991
SMAD2	-0.0338745	0.513905	0.243835	0.124325	0.306652
SMAD4	0.2017	-0.150459	-0.448552	0.399948	-0.277752
SMO	0.450503	0.10825	-0.256261	-0.762072	-0.147376
SOX1	-0.0278287	-5.63208	-0.33618	-5.63208	0
SOX2	-0.065012	-0.131748	-0.408819	-0.35408	0.294001
SP1	-0.257959	-0.294785	-0.426985	-0.979206	-0.0831976
STAT3	-0.0872221	0.045579	-0.176523	0.482319	-0.126351
SUFU	0.168561	0.0615397	0.244669	1.29257	-0.547269
T	0	0	0	0	5.46201
TCF7	0.722336	0.308392	-0.384302	-0.43759	-0.73078
TERT	-0.335059	0.215944	0.205405	-0.427415	-0.418099
WNT1	0	0	0	0	0
WT1	0	0	0	0	0

[truncated: 6 more sheets: Table S11, Table S12, Table S13, Table S14, Table S15, Table S16]
