# Supplementary material for: iGEM as a human iPS cell-based global epigenetic modulation detection assay provides throughput characterization of chemicals affecting DNA methylation
Source: Sci Rep. 2023 Apr 24;13:6663. doi: 10.1038/s41598-023-33729-4 (PMC10125974; doi:10.1038/s41598-023-33729-4)
Supplement: Supplementary file 3 — Supplementary Information. [file 41598_2023_33729_MOESM3_ESM.xlsx]

## Sheet: Sheet1
File name	Sheet 1	Sheet 2	Sheet 3	Sheet 4	Sheet 5	Sheet 6	Sheet 7	Sheet 8	Sheet 9	Sheet 10	Sheet 11	Sheet 12	Sheet 13	Sheet 14	Sheet 15	Sheet 16
Supplementary Figures (.docx)	Figure S1. Replesentative microscopic images of mCherry-MBD-nls human iPSCs	Figure S2. The sequence map of the mCherry–MBD-nls construct
Supplementary Tables (.xlsx)	Table S1. Compound list	Table S2. Results of screeing of 135 compounds	Table S3. Data on genotoxicity	Table S4. Data on genotoxicity	Table S5. Data on 50 physiological activities before integration	Table S6. Data on 50 physiological activities after integration	Table S7. Summary data on genotoxicity, carcinogenicity, 50 physiological activities, and MBD modulating activity	Table S8. The region of differentially hypermethylated sites	Table S9. The gene list for Ingenuity Pathway Analysis	Table S10. RPKM values of 100 genes	Table S11. The control ratio of DNA methylation rate at each CpG site around the locus of these 9 genes	Table S12. The control ratio of DNA methylation rate at each CpG site around the locus of these 4 genes	Table S13. Statistical analysis in Figure 1C, D	Table S14. Statistical analysis in Figure 2B	Table S15. Statistical analysis in Figure 3C	Table S16. Statistical analysis in Figure 4A
